# Supplementary material for: Prescription Sequence Symmetry Analysis (PSSA) to assess prescribing cascades: a step-by-step guide
Source: BMC Med Res Methodol. 2024 Jan 11;24:8. doi: 10.1186/s12874-023-02108-y (PMC10782776; doi:10.1186/s12874-023-02108-y)
Supplement: Supplementary file 3 — Additional file 3. [file 12874_2023_2108_MOESM3_ESM.xlsx]

## Sheet: syntax file for aSR calculation
Supplemental data 3: syntax file for aSR calculation
date_index	date_marker
2015-01-01	2015-01-01
2015-02-01	2015-02-01
2015-03-01	2015-03-01
2015-04-01	2015-04-01
2015-05-01	2015-05-01
2015-06-01	2015-06-01
2015-07-01	2015-07-01
2015-08-01	2015-08-01
2015-09-01	2015-09-01
2015-10-01	2015-10-01
2015-11-01	2015-11-01
2015-12-01	2015-12-01
1-13-2015	1-13-2015
1-14-2015	1-14-2015
1-15-2015	1-15-2015
1-16-2015	1-16-2015
1-17-2015	1-17-2015
1-18-2015	1-18-2015
1-19-2015	1-19-2015
1-20-2015	1-20-2015
1-21-2015	1-21-2015
1-22-2015	1-22-2015
1-23-2015	1-23-2015
1-24-2015	1-24-2015
1-25-2015	1-25-2015
1-26-2015	1-26-2015
1-27-2015	1-27-2015
1-28-2015	1-28-2015
1-29-2015	1-29-2015
1-30-2015	1-30-2015
1-31-2015	1-31-2015
2015-01-02	2015-01-02
2015-02-02	2015-02-02
2015-03-02	2015-03-02
2015-04-02	2015-04-02
2015-05-02	2015-05-02
2015-06-02	2015-06-02
2015-07-02	2015-07-02
2015-08-02	2015-08-02
2015-09-02	2015-09-02
2015-10-02	2015-10-02
2015-11-02	2015-11-02
2015-12-02	2015-12-02
2-13-2015	2-13-2015
2-14-2015	2-14-2015
2-15-2015	2-15-2015
2-16-2015	2-16-2015
2-17-2015	2-17-2015
2-18-2015	2-18-2015
2-19-2015	2-19-2015
2-20-2015	2-20-2015
2-21-2015	2-21-2015
2-22-2015	2-22-2015
2-23-2015	2-23-2015
2-24-2015	2-24-2015
2-25-2015	2-25-2015
2-26-2015	2-26-2015
2-27-2015	2-27-2015
2-28-2015	2-28-2015
2015-01-03	2015-01-03
2015-02-03	2015-02-03
2015-03-03	2015-03-03
2015-04-03	2015-04-03
2015-05-03	2015-05-03
2015-06-03	2015-06-03
2015-07-03	2015-07-03
2015-08-03	2015-08-03
2015-09-03	2015-09-03
2015-10-03	2015-10-03
2015-11-03	2015-11-03
2015-12-03	2015-12-03
3-13-2015	3-13-2015
3-14-2015	3-14-2015
3-15-2015	3-15-2015
3-16-2015	3-16-2015
3-17-2015	3-17-2015
3-18-2015	3-18-2015
3-19-2015	3-19-2015
3-20-2015	3-20-2015
3-21-2015	3-21-2015
3-22-2015	3-22-2015
3-23-2015	3-23-2015
3-24-2015	3-24-2015
3-25-2015	3-25-2015
3-26-2015	3-26-2015
3-27-2015	3-27-2015
3-28-2015	3-28-2015
3-29-2015	3-29-2015
3-30-2015	3-30-2015
3-31-2015	3-31-2015
2015-01-04	2015-01-04
2015-02-04	2015-02-04
2015-03-04	2015-03-04
2015-04-04	2015-04-04
2015-05-04	2015-05-04
2015-06-04	2015-06-04
2015-07-04	2015-07-04
2015-08-04	2015-08-04
2015-09-04	2015-09-04
2015-10-04	2015-10-04
2015-11-04	2015-11-04
2015-12-04	2015-12-04
4-13-2015	4-13-2015
4-14-2015	4-14-2015
4-15-2015	4-15-2015
4-16-2015	4-16-2015
4-17-2015	4-17-2015
4-18-2015	4-18-2015
4-19-2015	4-19-2015
4-20-2015	4-20-2015
4-21-2015	4-21-2015
4-22-2015	4-22-2015
4-23-2015	4-23-2015
4-24-2015	4-24-2015
4-25-2015	4-25-2015
4-26-2015	4-26-2015
4-27-2015	4-27-2015
4-28-2015	4-28-2015
4-29-2015	4-29-2015
4-30-2015	4-30-2015
2015-01-05	2015-01-05
2015-02-05	2015-02-05
2015-03-05	2015-03-05
2015-04-05	2015-04-05
2015-05-05	2015-05-05
2015-06-05	2015-06-05
2015-07-05	2015-07-05
2015-08-05	2015-08-05
2015-09-05	2015-09-05
2015-10-05	2015-10-05
2015-11-05	2015-11-05
2015-12-05	2015-12-05
5-13-2015	5-13-2015
5-14-2015	5-14-2015
5-15-2015	5-15-2015
5-16-2015	5-16-2015
5-17-2015	5-17-2015
5-18-2015	5-18-2015
5-19-2015	5-19-2015
5-20-2015	5-20-2015
5-21-2015	5-21-2015
5-22-2015	5-22-2015
5-23-2015	5-23-2015
5-24-2015	5-24-2015
5-25-2015	5-25-2015
5-26-2015	5-26-2015
5-27-2015	5-27-2015
5-28-2015	5-28-2015
5-29-2015	5-29-2015
5-30-2015	5-30-2015
5-31-2015	5-31-2015
2015-01-06	2015-01-06
2015-02-06	2015-02-06
2015-03-06	2015-03-06
2015-04-06	2015-04-06
2015-05-06	2015-05-06
2015-06-06	2015-06-06
2015-07-06	2015-07-06
2015-08-06	2015-08-06
2015-09-06	2015-09-06
2015-10-06	2015-10-06
2015-11-06	2015-11-06
2015-12-06	2015-12-06
6-13-2015	6-13-2015
6-14-2015	6-14-2015
6-15-2015	6-15-2015
6-16-2015	6-16-2015
6-17-2015	6-17-2015
6-18-2015	6-18-2015
6-19-2015	6-19-2015
6-20-2015	6-20-2015
6-21-2015	6-21-2015
6-22-2015	6-22-2015
6-23-2015	6-23-2015
6-24-2015	6-24-2015
6-25-2015	6-25-2015
6-26-2015	6-26-2015
6-27-2015	6-27-2015
6-28-2015	6-28-2015
6-29-2015	6-29-2015
6-30-2015	6-30-2015
2015-01-07	2015-01-07
2015-02-07	2015-02-07
2015-03-07	2015-03-07
2015-04-07	2015-04-07
2015-05-07	2015-05-07
2015-06-07	2015-06-07
2015-07-07	2015-07-07
2015-08-07	2015-08-07
2015-09-07	2015-09-07
2015-10-07	2015-10-07
2015-11-07	2015-11-07
2015-12-07	2015-12-07
7-13-2015	7-13-2015
7-14-2015	7-14-2015
7-15-2015	7-15-2015
7-16-2015	7-16-2015
7-17-2015	7-17-2015
7-18-2015	7-18-2015
7-19-2015	7-19-2015
7-20-2015	7-20-2015
7-21-2015	7-21-2015
7-22-2015	7-22-2015
7-23-2015	7-23-2015
7-24-2015	7-24-2015
7-25-2015	7-25-2015
7-26-2015	7-26-2015
7-27-2015	7-27-2015
7-28-2015	7-28-2015
7-29-2015	7-29-2015
7-30-2015	7-30-2015
7-31-2015	7-31-2015
2015-01-08	2015-01-08
2015-02-08	2015-02-08
2015-03-08	2015-03-08
2015-04-08	2015-04-08
2015-05-08	2015-05-08
2015-06-08	2015-06-08
2015-07-08	2015-07-08
2015-08-08	2015-08-08
2015-09-08	2015-09-08
2015-10-08	2015-10-08
2015-11-08	2015-11-08
2015-12-08	2015-12-08
8-13-2015	8-13-2015
8-14-2015	8-14-2015
8-15-2015	8-15-2015
8-16-2015	8-16-2015
8-17-2015	8-17-2015
8-18-2015	8-18-2015
8-19-2015	8-19-2015
8-20-2015	8-20-2015
8-21-2015	8-21-2015
8-22-2015	8-22-2015
8-23-2015	8-23-2015
8-24-2015	8-24-2015
8-25-2015	8-25-2015
8-26-2015	8-26-2015
8-27-2015	8-27-2015
8-28-2015	8-28-2015
8-29-2015	8-29-2015
8-30-2015	8-30-2015
8-31-2015	8-31-2015
2015-01-09	2015-01-09
2015-02-09	2015-02-09
2015-03-09	2015-03-09
2015-04-09	2015-04-09
2015-05-09	2015-05-09
2015-06-09	2015-06-09
2015-07-09	2015-07-09
2015-08-09	2015-08-09
2015-09-09	2015-09-09
2015-10-09	2015-10-09
2015-11-09	2015-11-09
2015-12-09	2015-12-09
9-13-2015	9-13-2015
9-14-2015	9-14-2015
9-15-2015	9-15-2015
9-16-2015	9-16-2015
9-17-2015	9-17-2015
9-18-2015	9-18-2015
9-19-2015	9-19-2015
9-20-2015	9-20-2015
9-21-2015	9-21-2015
9-22-2015	9-22-2015
9-23-2015	9-23-2015
9-24-2015	9-24-2015
9-25-2015	9-25-2015
9-26-2015	9-26-2015
9-27-2015	9-27-2015
9-28-2015	9-28-2015
9-29-2015	9-29-2015
9-30-2015	9-30-2015
2015-01-10	2015-01-10
2015-02-10	2015-02-10
2015-03-10	2015-03-10
2015-04-10	2015-04-10
2015-05-10	2015-05-10
2015-06-10	2015-06-10
2015-07-10	2015-07-10
2015-08-10	2015-08-10
2015-09-10	2015-09-10
2015-10-10	2015-10-10
2015-11-10	2015-11-10
2015-12-10	2015-12-10
10-13-2015	10-13-2015
10-14-2015	10-14-2015
10-15-2015	10-15-2015
10-16-2015	10-16-2015
10-17-2015	10-17-2015
10-18-2015	10-18-2015
10-19-2015	10-19-2015
10-20-2015	10-20-2015
10-21-2015	10-21-2015
10-22-2015	10-22-2015
10-23-2015	10-23-2015
10-24-2015	10-24-2015
10-25-2015	10-25-2015
10-26-2015	10-26-2015
10-27-2015	10-27-2015
10-28-2015	10-28-2015
10-29-2015	10-29-2015
10-30-2015	10-30-2015
10-31-2015	10-31-2015
2015-01-11	2015-01-11
2015-02-11	2015-02-11
2015-03-11	2015-03-11
2015-04-11	2015-04-11
2015-05-11	2015-05-11
2015-06-11	2015-06-11
2015-07-11	2015-07-11
2015-08-11	2015-08-11
2015-09-11	2015-09-11
2015-10-11	2015-10-11
2015-11-11	2015-11-11
2015-12-11	2015-12-11
11-13-2015	11-13-2015
11-14-2015	11-14-2015
11-15-2015	11-15-2015
11-16-2015	11-16-2015
11-17-2015	11-17-2015
11-18-2015	11-18-2015
11-19-2015	11-19-2015
11-20-2015	11-20-2015
11-21-2015	11-21-2015
11-22-2015	11-22-2015
11-23-2015	11-23-2015
11-24-2015	11-24-2015
11-25-2015	11-25-2015
11-26-2015	11-26-2015
11-27-2015	11-27-2015
11-28-2015	11-28-2015
11-29-2015	11-29-2015
11-30-2015	11-30-2015
2015-01-12	2015-01-12
2015-02-12	2015-02-12
2015-03-12	2015-03-12
2015-04-12	2015-04-12
2015-05-12	2015-05-12
2015-06-12	2015-06-12
2015-07-12	2015-07-12
2015-08-12	2015-08-12
2015-09-12	2015-09-12
2015-10-12	2015-10-12
2015-11-12	2015-11-12
2015-12-12	2015-12-12
12-13-2015	12-13-2015
12-14-2015	12-14-2015
12-15-2015	12-15-2015
12-16-2015	12-16-2015
12-17-2015	12-17-2015
12-18-2015	12-18-2015
12-19-2015	12-19-2015
12-20-2015	12-20-2015
12-21-2015	12-21-2015
12-22-2015	12-22-2015
12-23-2015	12-23-2015
12-24-2015	12-24-2015
12-25-2015	12-25-2015
12-26-2015	12-26-2015
12-27-2015	12-27-2015
12-28-2015	12-28-2015
12-29-2015	12-29-2015
12-30-2015	12-30-2015
12-31-2015	12-31-2015
2016-01-01	2016-01-01
2016-02-01	2016-02-01
2016-03-01	2016-03-01
2016-04-01	2016-04-01
2016-05-01	2016-05-01
2016-06-01	2016-06-01
2016-07-01	2016-07-01
2016-08-01	2016-08-01
2016-09-01	2016-09-01
2016-10-01	2016-10-01
2016-11-01	2016-11-01
2016-12-01	2016-12-01
1-13-2016	1-13-2016
1-14-2016	1-14-2016
1-15-2016	1-15-2016
1-16-2016	1-16-2016
1-17-2016	1-17-2016
1-18-2016	1-18-2016
1-19-2016	1-19-2016
1-20-2016	1-20-2016
1-21-2016	1-21-2016
1-22-2016	1-22-2016
1-23-2016	1-23-2016
1-24-2016	1-24-2016
1-25-2016	1-25-2016
1-26-2016	1-26-2016
1-27-2016	1-27-2016
1-28-2016	1-28-2016
1-29-2016	1-29-2016
1-30-2016	1-30-2016
1-31-2016	1-31-2016
2016-01-02	2016-01-02
2016-02-02	2016-02-02
2016-03-02	2016-03-02
2016-04-02	2016-04-02
2016-05-02	2016-05-02
2016-06-02	2016-06-02
2016-07-02	2016-07-02
2016-08-02	2016-08-02
2016-09-02	2016-09-02
2016-10-02	2016-10-02
2016-11-02	2016-11-02
2016-12-02	2016-12-02
2-13-2016	2-13-2016
2-14-2016	2-14-2016
2-15-2016	2-15-2016
2-16-2016	2-16-2016
2-17-2016	2-17-2016
2-18-2016	2-18-2016
2-19-2016	2-19-2016
2-20-2016	2-20-2016
2-21-2016	2-21-2016
2-22-2016	2-22-2016
2-23-2016	2-23-2016
2-24-2016	2-24-2016
2-25-2016	2-25-2016
2-26-2016	2-26-2016
2-27-2016	2-27-2016
2-28-2016	2-28-2016
2-29-2016	2-29-2016
2016-01-03	2016-01-03
2016-02-03	2016-02-03
2016-03-03	2016-03-03
2016-04-03	2016-04-03
2016-05-03	2016-05-03
2016-06-03	2016-06-03
2016-07-03	2016-07-03
2016-08-03	2016-08-03
2016-09-03	2016-09-03
2016-10-03	2016-10-03
2016-11-03	2016-11-03
2016-12-03	2016-12-03
3-13-2016	3-13-2016
3-14-2016	3-14-2016
3-15-2016	3-15-2016
3-16-2016	3-16-2016
3-17-2016	3-17-2016
3-18-2016	3-18-2016
3-19-2016	3-19-2016
3-20-2016	3-20-2016
3-21-2016	3-21-2016
3-22-2016	3-22-2016
3-23-2016	3-23-2016
3-24-2016	3-24-2016
3-25-2016	3-25-2016
3-26-2016	3-26-2016
3-27-2016	3-27-2016
3-28-2016	3-28-2016
3-29-2016	3-29-2016
3-30-2016	3-30-2016
3-31-2016	3-31-2016
2016-01-04	2016-01-04
2016-02-04	2016-02-04
2016-03-04	2016-03-04
2016-04-04	2016-04-04
2016-05-04	2016-05-04
2016-06-04	2016-06-04
2016-07-04	2016-07-04
2016-08-04	2016-08-04
2016-09-04	2016-09-04
2016-10-04	2016-10-04
2016-11-04	2016-11-04
2016-12-04	2016-12-04
4-13-2016	4-13-2016
4-14-2016	4-14-2016
4-15-2016	4-15-2016
4-16-2016	4-16-2016
4-17-2016	4-17-2016
4-18-2016	4-18-2016
4-19-2016	4-19-2016
4-20-2016	4-20-2016
4-21-2016	4-21-2016
4-22-2016	4-22-2016
4-23-2016	4-23-2016
4-24-2016	4-24-2016
4-25-2016	4-25-2016
4-26-2016	4-26-2016
4-27-2016	4-27-2016
4-28-2016	4-28-2016
4-29-2016	4-29-2016
4-30-2016	4-30-2016
2016-01-05	2016-01-05
2016-02-05	2016-02-05
2016-03-05	2016-03-05
2016-04-05	2016-04-05
2016-05-05	2016-05-05
2016-06-05	2016-06-05
2016-07-05	2016-07-05
2016-08-05	2016-08-05
2016-09-05	2016-09-05
2016-10-05	2016-10-05
2016-11-05	2016-11-05
2016-12-05	2016-12-05
5-13-2016	5-13-2016
5-14-2016	5-14-2016
5-15-2016	5-15-2016
5-16-2016	5-16-2016
5-17-2016	5-17-2016
5-18-2016	5-18-2016
5-19-2016	5-19-2016
5-20-2016	5-20-2016
5-21-2016	5-21-2016
5-22-2016	5-22-2016
5-23-2016	5-23-2016
5-24-2016	5-24-2016
5-25-2016	5-25-2016
5-26-2016	5-26-2016
5-27-2016	5-27-2016
5-28-2016	5-28-2016
5-29-2016	5-29-2016
5-30-2016	5-30-2016
5-31-2016	5-31-2016
2016-01-06	2016-01-06
2016-02-06	2016-02-06
2016-03-06	2016-03-06
2016-04-06	2016-04-06
2016-05-06	2016-05-06
2016-06-06	2016-06-06
2016-07-06	2016-07-06
2016-08-06	2016-08-06
2016-09-06	2016-09-06
2016-10-06	2016-10-06
2016-11-06	2016-11-06
2016-12-06	2016-12-06
6-13-2016	6-13-2016
6-14-2016	6-14-2016
6-15-2016	6-15-2016
6-16-2016	6-16-2016
6-17-2016	6-17-2016
6-18-2016	6-18-2016
6-19-2016	6-19-2016
6-20-2016	6-20-2016
6-21-2016	6-21-2016
6-22-2016	6-22-2016
6-23-2016	6-23-2016
6-24-2016	6-24-2016
6-25-2016	6-25-2016
6-26-2016	6-26-2016
6-27-2016	6-27-2016
6-28-2016	6-28-2016
6-29-2016	6-29-2016
6-30-2016	6-30-2016
2016-01-07	2016-01-07
2016-02-07	2016-02-07
2016-03-07	2016-03-07
2016-04-07	2016-04-07
2016-05-07	2016-05-07
2016-06-07	2016-06-07
2016-07-07	2016-07-07
2016-08-07	2016-08-07
2016-09-07	2016-09-07
2016-10-07	2016-10-07
2016-11-07	2016-11-07
2016-12-07	2016-12-07
7-13-2016	7-13-2016
7-14-2016	7-14-2016
7-15-2016	7-15-2016
7-16-2016	7-16-2016
7-17-2016	7-17-2016
7-18-2016	7-18-2016
7-19-2016	7-19-2016
7-20-2016	7-20-2016
7-21-2016	7-21-2016
7-22-2016	7-22-2016
7-23-2016	7-23-2016
7-24-2016	7-24-2016
7-25-2016	7-25-2016
7-26-2016	7-26-2016
7-27-2016	7-27-2016
7-28-2016	7-28-2016
7-29-2016	7-29-2016
7-30-2016	7-30-2016
7-31-2016	7-31-2016
2016-01-08	2016-01-08
2016-02-08	2016-02-08
2016-03-08	2016-03-08
2016-04-08	2016-04-08
2016-05-08	2016-05-08
2016-06-08	2016-06-08
2016-07-08	2016-07-08
2016-08-08	2016-08-08
2016-09-08	2016-09-08
2016-10-08	2016-10-08
2016-11-08	2016-11-08
2016-12-08	2016-12-08
8-13-2016	8-13-2016
8-14-2016	8-14-2016
8-15-2016	8-15-2016
8-16-2016	8-16-2016
8-17-2016	8-17-2016
8-18-2016	8-18-2016
8-19-2016	8-19-2016
8-20-2016	8-20-2016
8-21-2016	8-21-2016
8-22-2016	8-22-2016
8-23-2016	8-23-2016
8-24-2016	8-24-2016
8-25-2016	8-25-2016
8-26-2016	8-26-2016
8-27-2016	8-27-2016
8-28-2016	8-28-2016
8-29-2016	8-29-2016
8-30-2016	8-30-2016
8-31-2016	8-31-2016
2016-01-09	2016-01-09
2016-02-09	2016-02-09
2016-03-09	2016-03-09
2016-04-09	2016-04-09
2016-05-09	2016-05-09
2016-06-09	2016-06-09
2016-07-09	2016-07-09
2016-08-09	2016-08-09
2016-09-09	2016-09-09
2016-10-09	2016-10-09
2016-11-09	2016-11-09
2016-12-09	2016-12-09
9-13-2016	9-13-2016
9-14-2016	9-14-2016
9-15-2016	9-15-2016
9-16-2016	9-16-2016
9-17-2016	9-17-2016
9-18-2016	9-18-2016
9-19-2016	9-19-2016
9-20-2016	9-20-2016
9-21-2016	9-21-2016
9-22-2016	9-22-2016
9-23-2016	9-23-2016
9-24-2016	9-24-2016
9-25-2016	9-25-2016
9-26-2016	9-26-2016
9-27-2016	9-27-2016
9-28-2016	9-28-2016
9-29-2016	9-29-2016
9-30-2016	9-30-2016
2016-01-10	2016-01-10
2016-02-10	2016-02-10
2016-03-10	2016-03-10
2016-04-10	2016-04-10
2016-05-10	2016-05-10
2016-06-10	2016-06-10
2016-07-10	2016-07-10
2016-08-10	2016-08-10
2016-09-10	2016-09-10
2016-10-10	2016-10-10
2016-11-10	2016-11-10
2016-12-10	2016-12-10
10-13-2016	10-13-2016
10-14-2016	10-14-2016
10-15-2016	10-15-2016
10-16-2016	10-16-2016
10-17-2016	10-17-2016
10-18-2016	10-18-2016
10-19-2016	10-19-2016
10-20-2016	10-20-2016
10-21-2016	10-21-2016
10-22-2016	10-22-2016
10-23-2016	10-23-2016
10-24-2016	10-24-2016
10-25-2016	10-25-2016
10-26-2016	10-26-2016
10-27-2016	10-27-2016
10-28-2016	10-28-2016
10-29-2016	10-29-2016
10-30-2016	10-30-2016
10-31-2016	10-31-2016
2016-01-11	2016-01-11
2016-02-11	2016-02-11
2016-03-11	2016-03-11
2016-04-11	2016-04-11
2016-05-11	2016-05-11
2016-06-11	2016-06-11
2016-07-11	2016-07-11
2016-08-11	2016-08-11
2016-09-11	2016-09-11
2016-10-11	2016-10-11
2016-11-11	2016-11-11
2016-12-11	2016-12-11
11-13-2016	11-13-2016
11-14-2016	11-14-2016
11-15-2016	11-15-2016
11-16-2016	11-16-2016
11-17-2016	11-17-2016
11-18-2016	11-18-2016
11-19-2016	11-19-2016
11-20-2016	11-20-2016
11-21-2016	11-21-2016
11-22-2016	11-22-2016
11-23-2016	11-23-2016
11-24-2016	11-24-2016
11-25-2016	11-25-2016
11-26-2016	11-26-2016
11-27-2016	11-27-2016
11-28-2016	11-28-2016
11-29-2016	11-29-2016
11-30-2016	11-30-2016
2016-01-12	2016-01-12
2016-02-12	2016-02-12
2016-03-12	2016-03-12
2016-04-12	2016-04-12
2016-05-12	2016-05-12
2016-06-12	2016-06-12
2016-07-12	2016-07-12
2016-08-12	2016-08-12
2016-09-12	2016-09-12
2016-10-12	2016-10-12
2016-11-12	2016-11-12
2016-12-12	2016-12-12
12-13-2016	12-13-2016
12-14-2016	12-14-2016
12-15-2016	12-15-2016
12-16-2016	12-16-2016
12-17-2016	12-17-2016
12-18-2016	12-18-2016
12-19-2016	12-19-2016
12-20-2016	12-20-2016
12-21-2016	12-21-2016
12-22-2016	12-22-2016
12-23-2016	12-23-2016
12-24-2016	12-24-2016
12-25-2016	12-25-2016
12-26-2016	12-26-2016
12-27-2016	12-27-2016
12-28-2016	12-28-2016
12-29-2016	12-29-2016
12-30-2016	12-30-2016
12-31-2016	12-31-2016
2017-01-01	2017-01-01
2017-02-01	2017-02-01
2017-03-01	2017-03-01
2017-04-01	2017-04-01
2017-05-01	2017-05-01
2017-06-01	2017-06-01
2017-07-01	2017-07-01
2017-08-01	2017-08-01
2017-09-01	2017-09-01
2017-10-01	2017-10-01
2017-11-01	2017-11-01
2017-12-01	2017-12-01
1-13-2017	1-13-2017
1-14-2017	1-14-2017
1-15-2017	1-15-2017
1-16-2017	1-16-2017
1-17-2017	1-17-2017
1-18-2017	1-18-2017
1-19-2017	1-19-2017
1-20-2017	1-20-2017
1-21-2017	1-21-2017
1-22-2017	1-22-2017
1-23-2017	1-23-2017
1-24-2017	1-24-2017
1-25-2017	1-25-2017
1-26-2017	1-26-2017
1-27-2017	1-27-2017
1-28-2017	1-28-2017
1-29-2017	1-29-2017
1-30-2017	1-30-2017
1-31-2017	1-31-2017
2017-01-02	2017-01-02
2017-02-02	2017-02-02
2017-03-02	2017-03-02
2017-04-02	2017-04-02
2017-05-02	2017-05-02
2017-06-02	2017-06-02
2017-07-02	2017-07-02
2017-08-02	2017-08-02
2017-09-02	2017-09-02
2017-10-02	2017-10-02
2017-11-02	2017-11-02
2017-12-02	2017-12-02
2-13-2017	2-13-2017
2-14-2017	2-14-2017
2-15-2017	2-15-2017
2-16-2017	2-16-2017
2-17-2017	2-17-2017
2-18-2017	2-18-2017
2-19-2017	2-19-2017
2-20-2017	2-20-2017
2-21-2017	2-21-2017
2-22-2017	2-22-2017
2-23-2017	2-23-2017
2-24-2017	2-24-2017
2-25-2017	2-25-2017
2-26-2017	2-26-2017
2-27-2017	2-27-2017
2-28-2017	2-28-2017
2017-01-03	2017-01-03
2017-02-03	2017-02-03
2017-03-03	2017-03-03
2017-04-03	2017-04-03
2017-05-03	2017-05-03
2017-06-03	2017-06-03
2017-07-03	2017-07-03
2017-08-03	2017-08-03
2017-09-03	2017-09-03
2017-10-03	2017-10-03
2017-11-03	2017-11-03
2017-12-03	2017-12-03
3-13-2017	3-13-2017
3-14-2017	3-14-2017
3-15-2017	3-15-2017
3-16-2017	3-16-2017
3-17-2017	3-17-2017
3-18-2017	3-18-2017
3-19-2017	3-19-2017
3-20-2017	3-20-2017
3-21-2017	3-21-2017
3-22-2017	3-22-2017
3-23-2017	3-23-2017
3-24-2017	3-24-2017
3-25-2017	3-25-2017
3-26-2017	3-26-2017
3-27-2017	3-27-2017
3-28-2017	3-28-2017
3-29-2017	3-29-2017
3-30-2017	3-30-2017
3-31-2017	3-31-2017
2017-01-04	2017-01-04
2017-02-04	2017-02-04
2017-03-04	2017-03-04
2017-04-04	2017-04-04
2017-05-04	2017-05-04
2017-06-04	2017-06-04
2017-07-04	2017-07-04
2017-08-04	2017-08-04
2017-09-04	2017-09-04
2017-10-04	2017-10-04
2017-11-04	2017-11-04
2017-12-04	2017-12-04
4-13-2017	4-13-2017
4-14-2017	4-14-2017
4-15-2017	4-15-2017
4-16-2017	4-16-2017
4-17-2017	4-17-2017
4-18-2017	4-18-2017
4-19-2017	4-19-2017
4-20-2017	4-20-2017
4-21-2017	4-21-2017
4-22-2017	4-22-2017
4-23-2017	4-23-2017
4-24-2017	4-24-2017
4-25-2017	4-25-2017
4-26-2017	4-26-2017
4-27-2017	4-27-2017
4-28-2017	4-28-2017
4-29-2017	4-29-2017
4-30-2017	4-30-2017
2017-01-05	2017-01-05
2017-02-05	2017-02-05
2017-03-05	2017-03-05
2017-04-05	2017-04-05
2017-05-05	2017-05-05
2017-06-05	2017-06-05
2017-07-05	2017-07-05
2017-08-05	2017-08-05
2017-09-05	2017-09-05
2017-10-05	2017-10-05
2017-11-05	2017-11-05
2017-12-05	2017-12-05
5-13-2017	5-13-2017
5-14-2017	5-14-2017
5-15-2017	5-15-2017
5-16-2017	5-16-2017
5-17-2017	5-17-2017
5-18-2017	5-18-2017
5-19-2017	5-19-2017
5-20-2017	5-20-2017
5-21-2017	5-21-2017
5-22-2017	5-22-2017
5-23-2017	5-23-2017
5-24-2017	5-24-2017
5-25-2017	5-25-2017
5-26-2017	5-26-2017
5-27-2017	5-27-2017
5-28-2017	5-28-2017
5-29-2017	5-29-2017
5-30-2017	5-30-2017
5-31-2017	5-31-2017
2017-01-06	2017-01-06
2017-02-06	2017-02-06
2017-03-06	2017-03-06
2017-04-06	2017-04-06
2017-05-06	2017-05-06
2017-06-06	2017-06-06
2017-07-06	2017-07-06
2017-08-06	2017-08-06
2017-09-06	2017-09-06
2017-10-06	2017-10-06
2017-11-06	2017-11-06
2017-12-06	2017-12-06
6-13-2017	6-13-2017
6-14-2017	6-14-2017
6-15-2017	6-15-2017
6-16-2017	6-16-2017
6-17-2017	6-17-2017
6-18-2017	6-18-2017
6-19-2017	6-19-2017
6-20-2017	6-20-2017
6-21-2017	6-21-2017
6-22-2017	6-22-2017
6-23-2017	6-23-2017
6-24-2017	6-24-2017
6-25-2017	6-25-2017
6-26-2017	6-26-2017
6-27-2017	6-27-2017
6-28-2017	6-28-2017
6-29-2017	6-29-2017
6-30-2017	6-30-2017
2017-01-07	2017-01-07
2017-02-07	2017-02-07
2017-03-07	2017-03-07
2017-04-07	2017-04-07
2017-05-07	2017-05-07
2017-06-07	2017-06-07
2017-07-07	2017-07-07
2017-08-07	2017-08-07
2017-09-07	2017-09-07
2017-10-07	2017-10-07
2017-11-07	2017-11-07
2017-12-07	2017-12-07
7-13-2017	7-13-2017
7-14-2017	7-14-2017
7-15-2017	7-15-2017
7-16-2017	7-16-2017
7-17-2017	7-17-2017
7-18-2017	7-18-2017
7-19-2017	7-19-2017
7-20-2017	7-20-2017
7-21-2017	7-21-2017
7-22-2017	7-22-2017
7-23-2017	7-23-2017
7-24-2017	7-24-2017
7-25-2017	7-25-2017
7-26-2017	7-26-2017
7-27-2017	7-27-2017
7-28-2017	7-28-2017
7-29-2017	7-29-2017
7-30-2017	7-30-2017
7-31-2017	7-31-2017
2017-01-08	2017-01-08
2017-02-08	2017-02-08
2017-03-08	2017-03-08
2017-04-08	2017-04-08
2017-05-08	2017-05-08
2017-06-08	2017-06-08
2017-07-08	2017-07-08
2017-08-08	2017-08-08
2017-09-08	2017-09-08
2017-10-08	2017-10-08
2017-11-08	2017-11-08
2017-12-08	2017-12-08
8-13-2017	8-13-2017
8-14-2017	8-14-2017
8-15-2017	8-15-2017
8-16-2017	8-16-2017
8-17-2017	8-17-2017
8-18-2017	8-18-2017
8-19-2017	8-19-2017
8-20-2017	8-20-2017
8-21-2017	8-21-2017
8-22-2017	8-22-2017
8-23-2017	8-23-2017
8-24-2017	8-24-2017
8-25-2017	8-25-2017
8-26-2017	8-26-2017
8-27-2017	8-27-2017
8-28-2017	8-28-2017
8-29-2017	8-29-2017
8-30-2017	8-30-2017
8-31-2017	8-31-2017
2017-01-09	2017-01-09
2017-02-09	2017-02-09
2017-03-09	2017-03-09
2017-04-09	2017-04-09
2017-05-09	2017-05-09
2017-06-09	2017-06-09
2017-07-09	2017-07-09
2017-08-09	2017-08-09
2017-09-09	2017-09-09
2017-10-09	2017-10-09
2017-11-09	2017-11-09
2017-12-09	2017-12-09
9-13-2017	9-13-2017
9-14-2017	9-14-2017
9-15-2017	9-15-2017
9-16-2017	9-16-2017
9-17-2017	9-17-2017
9-18-2017	9-18-2017
9-19-2017	9-19-2017
9-20-2017	9-20-2017
9-21-2017	9-21-2017
9-22-2017	9-22-2017
9-23-2017	9-23-2017
9-24-2017	9-24-2017
9-25-2017	9-25-2017
9-26-2017	9-26-2017
9-27-2017	9-27-2017
9-28-2017	9-28-2017
9-29-2017	9-29-2017
9-30-2017	9-30-2017
2017-01-10	2017-01-10
2017-02-10	2017-02-10
2017-03-10	2017-03-10
2017-04-10	2017-04-10
2017-05-10	2017-05-10
2017-06-10	2017-06-10
2017-07-10	2017-07-10
2017-08-10	2017-08-10
2017-09-10	2017-09-10
2017-10-10	2017-10-10
2017-11-10	2017-11-10
2017-12-10	2017-12-10
10-13-2017	10-13-2017
10-14-2017	10-14-2017
10-15-2017	10-15-2017
10-16-2017	10-16-2017
10-17-2017	10-17-2017
10-18-2017	10-18-2017
10-19-2017	10-19-2017
10-20-2017	10-20-2017
10-21-2017	10-21-2017
10-22-2017	10-22-2017
10-23-2017	10-23-2017
10-24-2017	10-24-2017
10-25-2017	10-25-2017
10-26-2017	10-26-2017
10-27-2017	10-27-2017
10-28-2017	10-28-2017
10-29-2017	10-29-2017
10-30-2017	10-30-2017
10-31-2017	10-31-2017
2017-01-11	2017-01-11
2017-02-11	2017-02-11
2017-03-11	2017-03-11
2017-04-11	2017-04-11
2017-05-11	2017-05-11
2017-06-11	2017-06-11
2017-07-11	2017-07-11
2017-08-11	2017-08-11
2017-09-11	2017-09-11
2017-10-11	2017-10-11
2017-11-11	2017-11-11
2017-12-11	2017-12-11
11-13-2017	11-13-2017
11-14-2017	11-14-2017
11-15-2017	11-15-2017
11-16-2017	11-16-2017
11-17-2017	11-17-2017
11-18-2017	11-18-2017
11-19-2017	11-19-2017
11-20-2017	11-20-2017
11-21-2017	11-21-2017
11-22-2017	11-22-2017
11-23-2017	11-23-2017
11-24-2017	11-24-2017
11-25-2017	11-25-2017
11-26-2017	11-26-2017
11-27-2017	11-27-2017
11-28-2017	11-28-2017
11-29-2017	11-29-2017
11-30-2017	11-30-2017
2017-01-12	2017-01-12
2017-02-12	2017-02-12
2017-03-12	2017-03-12
2017-04-12	2017-04-12
2017-05-12	2017-05-12
2017-06-12	2017-06-12
2017-07-12	2017-07-12
2017-08-12	2017-08-12
2017-09-12	2017-09-12
2017-10-12	2017-10-12
2017-11-12	2017-11-12
2017-12-12	2017-12-12
12-13-2017	12-13-2017
12-14-2017	12-14-2017
12-15-2017	12-15-2017
12-16-2017	12-16-2017
12-17-2017	12-17-2017
12-18-2017	12-18-2017
12-19-2017	12-19-2017
12-20-2017	12-20-2017
12-21-2017	12-21-2017
12-22-2017	12-22-2017
12-23-2017	12-23-2017
12-24-2017	12-24-2017
12-25-2017	12-25-2017
12-26-2017	12-26-2017
12-27-2017	12-27-2017
12-28-2017	12-28-2017
12-29-2017	12-29-2017
12-30-2017	12-30-2017
12-31-2017	12-31-2017
2018-01-01	2018-01-01
2018-02-01	2018-02-01
2018-03-01	2018-03-01
2018-04-01	2018-04-01
2018-05-01	2018-05-01
2018-06-01	2018-06-01
2018-07-01	2018-07-01
2018-08-01	2018-08-01
2018-09-01	2018-09-01
2018-10-01	2018-10-01
2018-11-01	2018-11-01
2018-12-01	2018-12-01
1-13-2018	1-13-2018
1-14-2018	1-14-2018
1-15-2018	1-15-2018
1-16-2018	1-16-2018
1-17-2018	1-17-2018
1-18-2018	1-18-2018
1-19-2018	1-19-2018
1-20-2018	1-20-2018
1-21-2018	1-21-2018
1-22-2018	1-22-2018
1-23-2018	1-23-2018
1-24-2018	1-24-2018
1-25-2018	1-25-2018
1-26-2018	1-26-2018
1-27-2018	1-27-2018
1-28-2018	1-28-2018
1-29-2018	1-29-2018
1-30-2018	1-30-2018
1-31-2018	1-31-2018
2018-01-02	2018-01-02
2018-02-02	2018-02-02
2018-03-02	2018-03-02
2018-04-02	2018-04-02
2018-05-02	2018-05-02
2018-06-02	2018-06-02
2018-07-02	2018-07-02
2018-08-02	2018-08-02
2018-09-02	2018-09-02
2018-10-02	2018-10-02
2018-11-02	2018-11-02
2018-12-02	2018-12-02
2-13-2018	2-13-2018
2-14-2018	2-14-2018
2-15-2018	2-15-2018
2-16-2018	2-16-2018
2-17-2018	2-17-2018
2-18-2018	2-18-2018
2-19-2018	2-19-2018
2-20-2018	2-20-2018
2-21-2018	2-21-2018
2-22-2018	2-22-2018
2-23-2018	2-23-2018
2-24-2018	2-24-2018
2-25-2018	2-25-2018
2-26-2018	2-26-2018
2-27-2018	2-27-2018
2-28-2018	2-28-2018
2018-01-03	2018-01-03
2018-02-03	2018-02-03
2018-03-03	2018-03-03
2018-04-03	2018-04-03
2018-05-03	2018-05-03
2018-06-03	2018-06-03
2018-07-03	2018-07-03
2018-08-03	2018-08-03
2018-09-03	2018-09-03
2018-10-03	2018-10-03
2018-11-03	2018-11-03
2018-12-03	2018-12-03
3-13-2018	3-13-2018
3-14-2018	3-14-2018
3-15-2018	3-15-2018
3-16-2018	3-16-2018
3-17-2018	3-17-2018
3-18-2018	3-18-2018
3-19-2018	3-19-2018
3-20-2018	3-20-2018
3-21-2018	3-21-2018
3-22-2018	3-22-2018
3-23-2018	3-23-2018
3-24-2018	3-24-2018
3-25-2018	3-25-2018
3-26-2018	3-26-2018
3-27-2018	3-27-2018
3-28-2018	3-28-2018
3-29-2018	3-29-2018
3-30-2018	3-30-2018
3-31-2018	3-31-2018
2018-01-04	2018-01-04
2018-02-04	2018-02-04
2018-03-04	2018-03-04
2018-04-04	2018-04-04
2018-05-04	2018-05-04
2018-06-04	2018-06-04
2018-07-04	2018-07-04
2018-08-04	2018-08-04
2018-09-04	2018-09-04
2018-10-04	2018-10-04
2018-11-04	2018-11-04
2018-12-04	2018-12-04
4-13-2018	4-13-2018
4-14-2018	4-14-2018
4-15-2018	4-15-2018
4-16-2018	4-16-2018
4-17-2018	4-17-2018
4-18-2018	4-18-2018
4-19-2018	4-19-2018
4-20-2018	4-20-2018
4-21-2018	4-21-2018
4-22-2018	4-22-2018
4-23-2018	4-23-2018
4-24-2018	4-24-2018
4-25-2018	4-25-2018
4-26-2018	4-26-2018
4-27-2018	4-27-2018
4-28-2018	4-28-2018
4-29-2018	4-29-2018
4-30-2018	4-30-2018
2018-01-05	2018-01-05
2018-02-05	2018-02-05
2018-03-05	2018-03-05
2018-04-05	2018-04-05
2018-05-05	2018-05-05
2018-06-05	2018-06-05
2018-07-05	2018-07-05
2018-08-05	2018-08-05
2018-09-05	2018-09-05
2018-10-05	2018-10-05
2018-11-05	2018-11-05
2018-12-05	2018-12-05
5-13-2018	5-13-2018
5-14-2018	5-14-2018
5-15-2018	5-15-2018
5-16-2018	5-16-2018
5-17-2018	5-17-2018
5-18-2018	5-18-2018
5-19-2018	5-19-2018
5-20-2018	5-20-2018
5-21-2018	5-21-2018
5-22-2018	5-22-2018
5-23-2018	5-23-2018
5-24-2018	5-24-2018
5-25-2018	5-25-2018
5-26-2018	5-26-2018
5-27-2018	5-27-2018
5-28-2018	5-28-2018
5-29-2018	5-29-2018
5-30-2018	5-30-2018
5-31-2018	5-31-2018
2018-01-06	2018-01-06
2018-02-06	2018-02-06
2018-03-06	2018-03-06
2018-04-06	2018-04-06
2018-05-06	2018-05-06
2018-06-06	2018-06-06
2018-07-06	2018-07-06
2018-08-06	2018-08-06
2018-09-06	2018-09-06
2018-10-06	2018-10-06
2018-11-06	2018-11-06
2018-12-06	2018-12-06
6-13-2018	6-13-2018
6-14-2018	6-14-2018
6-15-2018	6-15-2018
6-16-2018	6-16-2018
6-17-2018	6-17-2018
6-18-2018	6-18-2018
6-19-2018	6-19-2018
6-20-2018	6-20-2018
6-21-2018	6-21-2018
6-22-2018	6-22-2018
6-23-2018	6-23-2018
6-24-2018	6-24-2018
6-25-2018	6-25-2018
6-26-2018	6-26-2018
6-27-2018	6-27-2018
6-28-2018	6-28-2018
6-29-2018	6-29-2018
6-30-2018	6-30-2018
2018-01-07	2018-01-07
2018-02-07	2018-02-07
2018-03-07	2018-03-07
2018-04-07	2018-04-07
2018-05-07	2018-05-07
2018-06-07	2018-06-07
2018-07-07	2018-07-07
2018-08-07	2018-08-07
2018-09-07	2018-09-07
2018-10-07	2018-10-07
2018-11-07	2018-11-07
2018-12-07	2018-12-07
7-13-2018	7-13-2018
7-14-2018	7-14-2018
7-15-2018	7-15-2018
7-16-2018	7-16-2018
7-17-2018	7-17-2018
7-18-2018	7-18-2018
7-19-2018	7-19-2018
7-20-2018	7-20-2018
7-21-2018	7-21-2018
7-22-2018	7-22-2018
7-23-2018	7-23-2018
7-24-2018	7-24-2018
7-25-2018	7-25-2018
7-26-2018	7-26-2018
7-27-2018	7-27-2018
7-28-2018	7-28-2018
7-29-2018	7-29-2018
7-30-2018	7-30-2018
7-31-2018	7-31-2018
2018-01-08	2018-01-08
2018-02-08	2018-02-08
2018-03-08	2018-03-08
2018-04-08	2018-04-08
2018-05-08	2018-05-08
2018-06-08	2018-06-08
2018-07-08	2018-07-08
2018-08-08	2018-08-08
2018-09-08	2018-09-08
2018-10-08	2018-10-08
2018-11-08	2018-11-08
2018-12-08	2018-12-08
8-13-2018	8-13-2018
8-14-2018	8-14-2018
8-15-2018	8-15-2018
8-16-2018	8-16-2018
8-17-2018	8-17-2018
8-18-2018	8-18-2018
8-19-2018	8-19-2018
8-20-2018	8-20-2018
8-21-2018	8-21-2018
8-22-2018	8-22-2018
8-23-2018	8-23-2018
8-24-2018	8-24-2018
8-25-2018	8-25-2018
8-26-2018	8-26-2018
8-27-2018	8-27-2018
8-28-2018	8-28-2018
8-29-2018	8-29-2018
8-30-2018	8-30-2018
8-31-2018	8-31-2018
2018-01-09	2018-01-09
2018-02-09	2018-02-09
2018-03-09	2018-03-09
2018-04-09	2018-04-09
2018-05-09	2018-05-09
2018-06-09	2018-06-09
2018-07-09	2018-07-09
2018-08-09	2018-08-09
2018-09-09	2018-09-09
2018-10-09	2018-10-09
2018-11-09	2018-11-09
2018-12-09	2018-12-09
9-13-2018	9-13-2018
9-14-2018	9-14-2018
9-15-2018	9-15-2018
9-16-2018	9-16-2018
9-17-2018	9-17-2018
9-18-2018	9-18-2018
9-19-2018	9-19-2018
9-20-2018	9-20-2018
9-21-2018	9-21-2018
9-22-2018	9-22-2018
9-23-2018	9-23-2018
9-24-2018	9-24-2018
9-25-2018	9-25-2018
9-26-2018	9-26-2018
9-27-2018	9-27-2018
9-28-2018	9-28-2018
9-29-2018	9-29-2018
9-30-2018	9-30-2018
2018-01-10	2018-01-10
2018-02-10	2018-02-10
2018-03-10	2018-03-10
2018-04-10	2018-04-10
2018-05-10	2018-05-10
2018-06-10	2018-06-10
2018-07-10	2018-07-10
2018-08-10	2018-08-10
2018-09-10	2018-09-10
2018-10-10	2018-10-10
2018-11-10	2018-11-10
2018-12-10	2018-12-10
10-13-2018	10-13-2018
10-14-2018	10-14-2018
10-15-2018	10-15-2018
10-16-2018	10-16-2018
10-17-2018	10-17-2018
10-18-2018	10-18-2018
10-19-2018	10-19-2018
10-20-2018	10-20-2018
10-21-2018	10-21-2018
10-22-2018	10-22-2018
10-23-2018	10-23-2018
10-24-2018	10-24-2018
10-25-2018	10-25-2018
10-26-2018	10-26-2018
10-27-2018	10-27-2018
10-28-2018	10-28-2018
10-29-2018	10-29-2018
10-30-2018	10-30-2018
10-31-2018	10-31-2018
2018-01-11	2018-01-11
2018-02-11	2018-02-11
2018-03-11	2018-03-11
2018-04-11	2018-04-11
2018-05-11	2018-05-11
2018-06-11	2018-06-11
2018-07-11	2018-07-11
2018-08-11	2018-08-11
2018-09-11	2018-09-11
2018-10-11	2018-10-11
2018-11-11	2018-11-11
2018-12-11	2018-12-11
11-13-2018	11-13-2018
11-14-2018	11-14-2018
11-15-2018	11-15-2018
11-16-2018	11-16-2018
11-17-2018	11-17-2018
11-18-2018	11-18-2018
11-19-2018	11-19-2018
11-20-2018	11-20-2018
11-21-2018	11-21-2018
11-22-2018	11-22-2018
11-23-2018	11-23-2018
11-24-2018	11-24-2018
11-25-2018	11-25-2018
11-26-2018	11-26-2018
11-27-2018	11-27-2018
11-28-2018	11-28-2018
11-29-2018	11-29-2018
11-30-2018	11-30-2018
2018-01-12	2018-01-12
2018-02-12	2018-02-12
2018-03-12	2018-03-12
2018-04-12	2018-04-12
2018-05-12	2018-05-12
2018-06-12	2018-06-12
2018-07-12	2018-07-12
2018-08-12	2018-08-12
2018-09-12	2018-09-12
2018-10-12	2018-10-12
2018-11-12	2018-11-12
2018-12-12	2018-12-12
12-13-2018	12-13-2018
12-14-2018	12-14-2018
12-15-2018	12-15-2018
12-16-2018	12-16-2018
12-17-2018	12-17-2018
12-18-2018	12-18-2018
12-19-2018	12-19-2018
12-20-2018	12-20-2018
12-21-2018	12-21-2018
12-22-2018	12-22-2018
12-23-2018	12-23-2018
12-24-2018	12-24-2018
12-25-2018	12-25-2018
12-26-2018	12-26-2018
12-27-2018	12-27-2018
12-28-2018	12-28-2018
12-29-2018	12-29-2018
12-30-2018	12-30-2018
12-31-2018	12-31-2018
2019-01-01	2019-01-01
2019-02-01	2019-02-01
2019-03-01	2019-03-01
2019-04-01	2019-04-01
2019-05-01	2019-05-01
2019-06-01	2019-06-01
2019-07-01	2019-07-01
2019-08-01	2019-08-01
2019-09-01	2019-09-01
2019-10-01	2019-10-01
2019-11-01	2019-11-01
2019-12-01	2019-12-01
1-13-2019	1-13-2019
1-14-2019	1-14-2019
1-15-2019	1-15-2019
1-16-2019	1-16-2019
1-17-2019	1-17-2019
1-18-2019	1-18-2019
1-19-2019	1-19-2019
1-20-2019	1-20-2019
1-21-2019	1-21-2019
1-22-2019	1-22-2019
1-23-2019	1-23-2019
1-24-2019	1-24-2019
1-25-2019	1-25-2019
1-26-2019	1-26-2019
1-27-2019	1-27-2019
1-28-2019	1-28-2019
1-29-2019	1-29-2019
1-30-2019	1-30-2019
1-31-2019	1-31-2019
2019-01-02	2019-01-02
2019-02-02	2019-02-02
2019-03-02	2019-03-02
2019-04-02	2019-04-02
2019-05-02	2019-05-02
2019-06-02	2019-06-02
2019-07-02	2019-07-02
2019-08-02	2019-08-02
2019-09-02	2019-09-02
2019-10-02	2019-10-02
2019-11-02	2019-11-02
2019-12-02	2019-12-02
2-13-2019	2-13-2019
2-14-2019	2-14-2019
2-15-2019	2-15-2019
2-16-2019	2-16-2019
2-17-2019	2-17-2019
2-18-2019	2-18-2019
2-19-2019	2-19-2019
2-20-2019	2-20-2019
2-21-2019	2-21-2019
2-22-2019	2-22-2019
2-23-2019	2-23-2019
2-24-2019	2-24-2019
2-25-2019	2-25-2019
2-26-2019	2-26-2019
2-27-2019	2-27-2019
2-28-2019	2-28-2019
2019-01-03	2019-01-03
2019-02-03	2019-02-03
2019-03-03	2019-03-03
2019-04-03	2019-04-03
2019-05-03	2019-05-03
2019-06-03	2019-06-03
2019-07-03	2019-07-03
2019-08-03	2019-08-03
2019-09-03	2019-09-03
2019-10-03	2019-10-03
2019-11-03	2019-11-03
2019-12-03	2019-12-03
3-13-2019	3-13-2019
3-14-2019	3-14-2019
3-15-2019	3-15-2019
3-16-2019	3-16-2019
3-17-2019	3-17-2019
3-18-2019	3-18-2019
3-19-2019	3-19-2019
3-20-2019	3-20-2019
3-21-2019	3-21-2019
3-22-2019	3-22-2019
3-23-2019	3-23-2019
3-24-2019	3-24-2019
3-25-2019	3-25-2019
3-26-2019	3-26-2019
3-27-2019	3-27-2019
3-28-2019	3-28-2019
3-29-2019	3-29-2019
3-30-2019	3-30-2019
3-31-2019	3-31-2019
2019-01-04	2019-01-04
2019-02-04	2019-02-04
2019-03-04	2019-03-04
2019-04-04	2019-04-04
2019-05-04	2019-05-04
2019-06-04	2019-06-04
2019-07-04	2019-07-04
2019-08-04	2019-08-04
2019-09-04	2019-09-04
2019-10-04	2019-10-04
2019-11-04	2019-11-04
2019-12-04	2019-12-04
4-13-2019	4-13-2019
4-14-2019	4-14-2019
4-15-2019	4-15-2019
4-16-2019	4-16-2019
4-17-2019	4-17-2019
4-18-2019	4-18-2019
4-19-2019	4-19-2019
4-20-2019	4-20-2019
4-21-2019	4-21-2019
4-22-2019	4-22-2019
4-23-2019	4-23-2019
4-24-2019	4-24-2019
4-25-2019	4-25-2019
4-26-2019	4-26-2019
4-27-2019	4-27-2019
4-28-2019	4-28-2019
4-29-2019	4-29-2019
4-30-2019	4-30-2019
2019-01-05	2019-01-05
2019-02-05	2019-02-05
2019-03-05	2019-03-05
2019-04-05	2019-04-05
2019-05-05	2019-05-05
2019-06-05	2019-06-05
2019-07-05	2019-07-05
2019-08-05	2019-08-05
2019-09-05	2019-09-05
2019-10-05	2019-10-05
2019-11-05	2019-11-05
2019-12-05	2019-12-05
5-13-2019	5-13-2019
5-14-2019	5-14-2019
5-15-2019	5-15-2019
5-16-2019	5-16-2019
5-17-2019	5-17-2019
5-18-2019	5-18-2019
5-19-2019	5-19-2019
5-20-2019	5-20-2019
5-21-2019	5-21-2019
5-22-2019	5-22-2019
5-23-2019	5-23-2019
5-24-2019	5-24-2019
5-25-2019	5-25-2019
5-26-2019	5-26-2019
5-27-2019	5-27-2019
5-28-2019	5-28-2019
5-29-2019	5-29-2019
5-30-2019	5-30-2019
5-31-2019	5-31-2019
2019-01-06	2019-01-06
2019-02-06	2019-02-06
2019-03-06	2019-03-06
2019-04-06	2019-04-06
2019-05-06	2019-05-06
2019-06-06	2019-06-06
2019-07-06	2019-07-06
2019-08-06	2019-08-06
2019-09-06	2019-09-06
2019-10-06	2019-10-06
2019-11-06	2019-11-06
2019-12-06	2019-12-06
6-13-2019	6-13-2019
6-14-2019	6-14-2019
6-15-2019	6-15-2019
6-16-2019	6-16-2019
6-17-2019	6-17-2019
6-18-2019	6-18-2019
6-19-2019	6-19-2019
6-20-2019	6-20-2019
6-21-2019	6-21-2019
6-22-2019	6-22-2019
6-23-2019	6-23-2019
6-24-2019	6-24-2019
6-25-2019	6-25-2019
6-26-2019	6-26-2019
6-27-2019	6-27-2019
6-28-2019	6-28-2019
6-29-2019	6-29-2019
6-30-2019	6-30-2019
2019-01-07	2019-01-07
2019-02-07	2019-02-07
2019-03-07	2019-03-07
2019-04-07	2019-04-07
2019-05-07	2019-05-07
2019-06-07	2019-06-07
2019-07-07	2019-07-07
2019-08-07	2019-08-07
2019-09-07	2019-09-07
2019-10-07	2019-10-07
2019-11-07	2019-11-07
2019-12-07	2019-12-07
7-13-2019	7-13-2019
7-14-2019	7-14-2019
7-15-2019	7-15-2019
7-16-2019	7-16-2019
7-17-2019	7-17-2019
7-18-2019	7-18-2019
7-19-2019	7-19-2019
7-20-2019	7-20-2019
7-21-2019	7-21-2019
7-22-2019	7-22-2019
7-23-2019	7-23-2019
7-24-2019	7-24-2019
7-25-2019	7-25-2019
7-26-2019	7-26-2019
7-27-2019	7-27-2019
7-28-2019	7-28-2019
7-29-2019	7-29-2019
7-30-2019	7-30-2019
7-31-2019	7-31-2019
2019-01-08	2019-01-08
2019-02-08	2019-02-08
2019-03-08	2019-03-08
2019-04-08	2019-04-08
2019-05-08	2019-05-08
2019-06-08	2019-06-08
2019-07-08	2019-07-08
2019-08-08	2019-08-08
2019-09-08	2019-09-08
2019-10-08	2019-10-08
2019-11-08	2019-11-08
2019-12-08	2019-12-08
8-13-2019	8-13-2019
8-14-2019	8-14-2019
8-15-2019	8-15-2019
8-16-2019	8-16-2019
8-17-2019	8-17-2019
8-18-2019	8-18-2019
8-19-2019	8-19-2019
8-20-2019	8-20-2019
8-21-2019	8-21-2019
8-22-2019	8-22-2019
8-23-2019	8-23-2019
8-24-2019	8-24-2019
8-25-2019	8-25-2019
8-26-2019	8-26-2019
8-27-2019	8-27-2019
8-28-2019	8-28-2019
8-29-2019	8-29-2019
8-30-2019	8-30-2019
8-31-2019	8-31-2019
2019-01-09	2019-01-09
2019-02-09	2019-02-09
2019-03-09	2019-03-09
2019-04-09	2019-04-09
2019-05-09	2019-05-09
2019-06-09	2019-06-09
2019-07-09	2019-07-09
2019-08-09	2019-08-09
2019-09-09	2019-09-09
2019-10-09	2019-10-09
2019-11-09	2019-11-09
2019-12-09	2019-12-09
9-13-2019	9-13-2019
9-14-2019	9-14-2019
9-15-2019	9-15-2019
9-16-2019	9-16-2019
9-17-2019	9-17-2019
9-18-2019	9-18-2019
9-19-2019	9-19-2019
9-20-2019	9-20-2019
9-21-2019	9-21-2019
9-22-2019	9-22-2019
9-23-2019	9-23-2019
9-24-2019	9-24-2019
9-25-2019	9-25-2019
9-26-2019	9-26-2019
9-27-2019	9-27-2019
9-28-2019	9-28-2019
9-29-2019	9-29-2019
9-30-2019	9-30-2019
2019-01-10	2019-01-10
2019-02-10	2019-02-10
2019-03-10	2019-03-10
2019-04-10	2019-04-10
2019-05-10	2019-05-10
2019-06-10	2019-06-10
2019-07-10	2019-07-10
2019-08-10	2019-08-10
2019-09-10	2019-09-10
2019-10-10	2019-10-10
2019-11-10	2019-11-10
2019-12-10	2019-12-10
10-13-2019	10-13-2019
10-14-2019	10-14-2019
10-15-2019	10-15-2019
10-16-2019	10-16-2019
10-17-2019	10-17-2019
10-18-2019	10-18-2019
10-19-2019	10-19-2019
10-20-2019	10-20-2019
10-21-2019	10-21-2019
10-22-2019	10-22-2019
10-23-2019	10-23-2019
10-24-2019	10-24-2019
10-25-2019	10-25-2019
10-26-2019	10-26-2019
10-27-2019	10-27-2019
10-28-2019	10-28-2019
10-29-2019	10-29-2019
10-30-2019	10-30-2019
10-31-2019	10-31-2019
2019-01-11	2019-01-11
2019-02-11	2019-02-11
2019-03-11	2019-03-11
2019-04-11	2019-04-11
2019-05-11	2019-05-11
2019-06-11	2019-06-11
2019-07-11	2019-07-11
2019-08-11	2019-08-11
2019-09-11	2019-09-11
2019-10-11	2019-10-11
2019-11-11	2019-11-11
2019-12-11	2019-12-11
11-13-2019	11-13-2019
11-14-2019	11-14-2019
11-15-2019	11-15-2019
11-16-2019	11-16-2019
11-17-2019	11-17-2019
11-18-2019	11-18-2019
11-19-2019	11-19-2019
11-20-2019	11-20-2019
11-21-2019	11-21-2019
11-22-2019	11-22-2019
11-23-2019	11-23-2019
11-24-2019	11-24-2019
11-25-2019	11-25-2019
11-26-2019	11-26-2019
11-27-2019	11-27-2019
11-28-2019	11-28-2019
11-29-2019	11-29-2019
11-30-2019	11-30-2019
2019-01-12	2019-01-12
2019-02-12	2019-02-12
2019-03-12	2019-03-12
2019-04-12	2019-04-12
2019-05-12	2019-05-12
2019-06-12	2019-06-12
2019-07-12	2019-07-12
2019-08-12	2019-08-12
2019-09-12	2019-09-12
2019-10-12	2019-10-12
2019-11-12	2019-11-12
2019-12-12	2019-12-12
12-13-2019	12-13-2019
12-14-2019	12-14-2019
12-15-2019	12-15-2019
12-16-2019	12-16-2019
12-17-2019	12-17-2019
12-18-2019	12-18-2019
12-19-2019	12-19-2019
12-20-2019	12-20-2019
12-21-2019	12-21-2019
12-22-2019	12-22-2019
12-23-2019	12-23-2019
12-24-2019	12-24-2019
12-25-2019	12-25-2019
12-26-2019	12-26-2019
12-27-2019	12-27-2019
12-28-2019	12-28-2019
12-29-2019	12-29-2019
12-30-2019	12-30-2019
12-31-2019	12-31-2019
2020-01-01	2020-01-01
2020-02-01	2020-02-01
2020-03-01	2020-03-01
2020-04-01	2020-04-01
2020-05-01	2020-05-01
2020-06-01	2020-06-01
2020-07-01	2020-07-01
2020-08-01	2020-08-01
2020-09-01	2020-09-01
2020-10-01	2020-10-01
2020-11-01	2020-11-01
2020-12-01	2020-12-01
1-13-2020	1-13-2020
1-14-2020	1-14-2020
1-15-2020	1-15-2020
1-16-2020	1-16-2020
1-17-2020	1-17-2020
1-18-2020	1-18-2020
1-19-2020	1-19-2020
1-20-2020	1-20-2020
1-21-2020	1-21-2020
1-22-2020	1-22-2020
1-23-2020	1-23-2020
1-24-2020	1-24-2020
1-25-2020	1-25-2020
1-26-2020	1-26-2020
1-27-2020	1-27-2020
1-28-2020	1-28-2020
1-29-2020	1-29-2020
1-30-2020	1-30-2020
1-31-2020	1-31-2020
2020-01-02	2020-01-02
2020-02-02	2020-02-02
2020-03-02	2020-03-02
2020-04-02	2020-04-02
2020-05-02	2020-05-02
2020-06-02	2020-06-02
2020-07-02	2020-07-02
2020-08-02	2020-08-02
2020-09-02	2020-09-02
2020-10-02	2020-10-02
2020-11-02	2020-11-02
2020-12-02	2020-12-02
2-13-2020	2-13-2020
2-14-2020	2-14-2020
2-15-2020	2-15-2020
2-16-2020	2-16-2020
2-17-2020	2-17-2020
2-18-2020	2-18-2020
2-19-2020	2-19-2020
2-20-2020	2-20-2020
2-21-2020	2-21-2020
2-22-2020	2-22-2020
2-23-2020	2-23-2020
2-24-2020	2-24-2020
2-25-2020	2-25-2020
2-26-2020	2-26-2020
2-27-2020	2-27-2020
2-28-2020	2-28-2020
2-29-2020	2-29-2020
2020-01-03	2020-01-03
2020-02-03	2020-02-03
2020-03-03	2020-03-03
2020-04-03	2020-04-03
2020-05-03	2020-05-03
2020-06-03	2020-06-03
2020-07-03	2020-07-03
2020-08-03	2020-08-03
2020-09-03	2020-09-03
2020-10-03	2020-10-03
2020-11-03	2020-11-03
2020-12-03	2020-12-03
3-13-2020	3-13-2020
3-14-2020	3-14-2020
3-15-2020	3-15-2020
3-16-2020	3-16-2020
3-17-2020	3-17-2020
3-18-2020	3-18-2020
3-19-2020	3-19-2020
3-20-2020	3-20-2020
3-21-2020	3-21-2020
3-22-2020	3-22-2020
3-23-2020	3-23-2020
3-24-2020	3-24-2020
3-25-2020	3-25-2020
3-26-2020	3-26-2020
3-27-2020	3-27-2020
3-28-2020	3-28-2020
3-29-2020	3-29-2020
3-30-2020	3-30-2020
3-31-2020	3-31-2020
2020-01-04	2020-01-04
2020-02-04	2020-02-04
2020-03-04	2020-03-04
2020-04-04	2020-04-04
2020-05-04	2020-05-04
2020-06-04	2020-06-04
2020-07-04	2020-07-04
2020-08-04	2020-08-04
2020-09-04	2020-09-04
2020-10-04	2020-10-04
2020-11-04	2020-11-04
2020-12-04	2020-12-04
4-13-2020	4-13-2020
4-14-2020	4-14-2020
4-15-2020	4-15-2020
4-16-2020	4-16-2020
4-17-2020	4-17-2020
4-18-2020	4-18-2020
4-19-2020	4-19-2020
4-20-2020	4-20-2020
4-21-2020	4-21-2020
4-22-2020	4-22-2020
4-23-2020	4-23-2020
4-24-2020	4-24-2020
4-25-2020	4-25-2020
4-26-2020	4-26-2020
4-27-2020	4-27-2020
4-28-2020	4-28-2020
4-29-2020	4-29-2020
4-30-2020	4-30-2020
2020-01-05	2020-01-05
2020-02-05	2020-02-05
2020-03-05	2020-03-05
2020-04-05	2020-04-05
2020-05-05	2020-05-05
2020-06-05	2020-06-05
2020-07-05	2020-07-05
2020-08-05	2020-08-05
2020-09-05	2020-09-05
2020-10-05	2020-10-05
2020-11-05	2020-11-05
2020-12-05	2020-12-05
5-13-2020	5-13-2020
5-14-2020	5-14-2020
5-15-2020	5-15-2020
5-16-2020	5-16-2020
5-17-2020	5-17-2020
5-18-2020	5-18-2020
5-19-2020	5-19-2020
5-20-2020	5-20-2020
5-21-2020	5-21-2020
5-22-2020	5-22-2020
5-23-2020	5-23-2020
5-24-2020	5-24-2020
5-25-2020	5-25-2020
5-26-2020	5-26-2020
5-27-2020	5-27-2020
5-28-2020	5-28-2020
5-29-2020	5-29-2020
5-30-2020	5-30-2020
5-31-2020	5-31-2020
2020-01-06	2020-01-06
2020-02-06	2020-02-06
2020-03-06	2020-03-06
2020-04-06	2020-04-06
2020-05-06	2020-05-06
2020-06-06	2020-06-06
2020-07-06	2020-07-06
2020-08-06	2020-08-06
2020-09-06	2020-09-06
2020-10-06	2020-10-06
2020-11-06	2020-11-06
2020-12-06	2020-12-06
6-13-2020	6-13-2020
6-14-2020	6-14-2020
6-15-2020	6-15-2020
6-16-2020	6-16-2020
6-17-2020	6-17-2020
6-18-2020	6-18-2020
6-19-2020	6-19-2020
6-20-2020	6-20-2020
[truncated: 194 more rows]
