# Supplementary material for: Prescription Sequence Symmetry Analysis (PSSA) to assess prescribing cascades: a step-by-step guide
Source: BMC Med Res Methodol. 2024 Jan 11;24:8. doi: 10.1186/s12874-023-02108-y (PMC10782776; doi:10.1186/s12874-023-02108-y)
Supplement: Supplementary file 4 — Additional file 4. [file 12874_2023_2108_MOESM4_ESM.xlsx]

## Sheet: Data file ACE-antitussives
Supplemental data 4: Data file ACE-antitussives
PatientID	Sex_code	Year_birth	ATC_code	IndexORmarker	Product_name	Dispensing_date	Enddate	Order_dispensing
72	2	1935	C09AA02	1	ENALAPRIL MALEAAT TEVA TABLET 20MG	2016-08-01	2-25-2016	1
72	2	1935	C09AA02	1	ENALAPRIL MALEAAT TEVA TABLET 20MG	2017-10-01	2017-03-03	2
72	2	1935	R05DA04	2	CODEINEFOSFAAT EXPHARMA TABLET 20MG	2017-12-01	10-22-2018	3
72	2	1935	C09AA02	1	ENALAPRIL MALEAAT TEVA TABLET 20MG	1-31-2018	2018-07-04	4
72	2	1935	R05DA04	2	CODEINEFOSFAAT EXPHARMA TABLET 20MG	6-15-2018	10-22-2018	5
72	2	1935	R05DA04	2	CODEINEFOSFAAT EXPHARMA TABLET 20MG	6-20-2019	10-22-2019	6
88	1	1947	C09AA04	1	PERINDOPRIL TERT-BUTYLAMINE TEVA TABLET 2MG	2016-05-01	2-21-2016	1
88	1	1947	C09AA04	1	PERINDOPRIL TERT-BUTYLAMINE TEVA TABLET 2MG	2017-08-01	3-23-2017	2
88	1	1947	R05CB01	2	ACETYLCYSTEINE APOTEX BRUISTABLET SKVR 600MG	1-22-2017	2018-03-12	3
88	1	1947	C09AA04	1	PERINDOPRIL TERT-BUTYLAMINE TEVA TABLET 2MG	1-29-2018	2018-06-04	4
88	1	1947	R05CB01	2	ACETYLCYSTEINE APOTEX BRUISTABLET SKVR 600MG	6-16-2018	2018-03-12	5
88	1	1947	R05CB01	2	ACETYLCYSTEINE APOTEX BRUISTABLET SKVR 600MG	6-20-2019	2018-03-12	6
100	1	2000	R05CB01	2	ACETYLCYSTEINE APOTEX BRUISTABLET SKVR 600MG	2016-05-01	2-21-2016	1
100	1	2000	R05CB01	2	ACETYLCYSTEINE APOTEX BRUISTABLET SKVR 600MG	2017-08-01	3-23-2017	2
100	1	2000	C09AA04	1	PERINDOPRIL TERT-BUTYLAMINE TEVA TABLET 2MG	1-22-2017	2018-03-12	3
100	1	2000	R05CB01	2	ACETYLCYSTEINE APOTEX BRUISTABLET SKVR 600MG	1-29-2018	2018-06-04	4
100	1	2000	C09AA04	1	PERINDOPRIL TERT-BUTYLAMINE TEVA TABLET 2MG	6-16-2018	2018-03-12	5
100	1	2000	C09AA04	1	PERINDOPRIL TERT-BUTYLAMINE TEVA TABLET 2MG	6-20-2019	2018-03-12	6
200	1	1944	C09AA03	1	LISINOPRIL TEVA TABLET 5MG	3-19-2015	6-22-2015	1
200	1	1944	C09AA03	1	LISINOPRIL TEVA TABLET 5MG	2015-10-06	9-20-2015	2
200	1	1944	C09AA03	1	LISINOPRIL TEVA TABLET 5MG	2015-08-09	12-19-2015	3
200	1	1944	C09AA03	1	LISINOPRIL TEVA TABLET 5MG	2015-08-12	2016-07-03	4
200	1	1944	C09AA03	1	LISINOPRIL TEVA TABLET 5MG	2016-07-03	2016-05-06	5
200	1	1944	C09AA03	1	LISINOPRIL TEVA TABLET 5MG	2016-05-06	2016-03-09	6
200	1	1944	C09AA03	1	LISINOPRIL TEVA TABLET 5MG	2016-03-09	2016-02-12	7
200	1	1944	C09AA03	1	LISINOPRIL TEVA TABLET 5MG	2016-02-12	2017-02-03	8
200	1	1944	C09AA03	1	LISINOPRIL TEVA TABLET 5MG	2017-02-03	5-31-2017	9
200	1	1944	C09AA03	1	LISINOPRIL TEVA TABLET 5MG	5-31-2017	8-29-2017	10
200	1	1944	C09AA03	1	LISINOPRIL TEVA TABLET 5MG	8-29-2017	11-27-2017	11
200	1	1944	C09AA03	1	LISINOPRIL TEVA TABLET 5MG	11-27-2017	2-25-2018	12
200	1	1944	C09AA03	1	LISINOPRIL TEVA TABLET 5MG	2-25-2018	5-26-2018	13
200	1	1944	R05DA04	2	CODEINEFOSFAAT TEVA TABLET 20MG	2018-02-03	3-17-2018	14
200	1	1944	C09AA03	1	LISINOPRIL TEVA TABLET 5MG	5-26-2018	8-24-2018	15
200	1	1944	C09AA03	1	LISINOPRIL TEVA TABLET 5MG	8-24-2018	11-22-2018	16
200	1	1944	C09AA03	1	LISINOPRIL TEVA TABLET 5MG	11-22-2018	2-20-2019	17
200	1	1944	C09AA03	1	LISINOPRIL TEVA TABLET 5MG	2-20-2019	5-21-2019	18
200	1	1944	C09AA03	1	LISINOPRIL TEVA TABLET 5MG	5-21-2019	8-19-2019	19
200	1	1944	C09AA03	1	LISINOPRIL TEVA TABLET 5MG	8-19-2019	11-17-2019	20
200	1	1944	C09AA03	1	LISINOPRIL TEVA TABLET 5MG	11-17-2019	2-15-2020	21
200	1	1944	C09AA03	1	LISINOPRIL TEVA TABLET 5MG	2-15-2020	5-15-2020	22
200	1	1944	C09AA03	1	LISINOPRIL TEVA TABLET 5MG	5-15-2020	8-13-2020	23
200	1	1944	C09AA03	1	LISINOPRIL TEVA TABLET 5MG	8-13-2020	2020-11-11	24
200	1	1944	C09AA03	1	LISINOPRIL TEVA TABLET 5MG	2020-11-11	2021-09-02	25
20534	2	1945	C09AA03	1	LISINOPRIL TEVA TABLET 20MG	3-23-2015	6-21-2015	1
20534	2	1945	C09AA03	1	LISINOPRIL TEVA TABLET 20MG	6-21-2015	9-19-2015	2
20534	2	1945	R05DA04	2	CODEINEFOSFAAT TEVA TABLET 10MG	2016-02-03	3-22-2016	3
29321	1	1945	R05DA04	2	CODEINEFOSFAAT TEVA TABLET 20MG	2019-12-03	3-27-2019	1
29321	1	1945	C09AA03	1	LISINOPRIL SANDOZ TABLET 5MG	2020-09-10	10-24-2020	2
29321	1	1945	C09AA03	1	LISINOPRIL SANDOZ TABLET 5MG	10-30-2020	1-28-2021	3
68651	1	2003	R05DA04	2	CODEINEFOSFAAT TEVA TABLET 20MG	2015-05-03	2015-12-03	1
68651	1	2003	C09AA02	1	ENALAPRIL MALEAAT AUROBINDO TABLET 5MG	4-20-2015	2015-05-05	2
68651	1	2003	C09AA02	1	ENALAPRIL MALEAAT AUROBINDO TABLET 5MG	4-29-2015	5-14-2015	3
68651	1	2003	C09AA02	1	ENALAPRIL MALEAAT AUROBINDO TABLET 10MG	2015-04-05	2015-02-08	4
68651	1	2003	C09AA02	1	ENALAPRIL MALEAAT AUROBINDO TABLET 20MG	2015-12-05	6-26-2015	5
68651	1	2003	C09AA02	1	ENALAPRIL MALEAAT AUROBINDO TABLET 20MG	8-19-2015	2015-02-12	6
68651	1	2003	C09AA02	1	ENALAPRIL MALEAAT AUROBINDO TABLET 20MG	11-17-2015	2-15-2016	7
68651	1	2003	R05DA04	2	CODEINEFOSFAAT TEVA TABLET 20MG	2016-11-01	1-18-2016	8
68651	1	2003	C09AA02	1	ENALAPRIL MALEAAT AUROBINDO TABLET 20MG	2-15-2016	5-15-2016	9
68651	1	2003	C09AA02	1	ENALAPRIL MALEAAT AUROBINDO TABLET 20MG	5-15-2016	8-13-2016	10
68651	1	2003	C09AA02	1	ENALAPRIL MALEAAT AUROBINDO TABLET 20MG	2016-09-08	2016-08-09	11
68651	1	2003	C09AA02	1	ENALAPRIL MALEAAT AUROBINDO TABLET 20MG	8-13-2016	2016-11-11	12
68651	1	2003	C09AA02	1	ENALAPRIL MALEAAT AUROBINDO TABLET 20MG	2016-11-11	2017-09-02	13
68651	1	2003	C09AA02	1	ENALAPRIL MALEAAT AUROBINDO TABLET 20MG	2017-09-02	2017-10-05	14
68651	1	2003	C09AA02	1	ENALAPRIL MALEAAT AUROBINDO TABLET 20MG	2017-10-05	2017-08-08	15
68651	1	2003	R05DA04	2	CODEINEFOSFAAT TEVA TABLET 20MG	7-25-2017	2017-04-08	16
68651	1	2003	C09AA02	1	ENALAPRIL MALEAAT AUROBINDO TABLET 20MG	2017-08-08	2017-06-11	17
68651	1	2003	C09AA02	1	ENALAPRIL MALEAAT AUROBINDO TABLET 20MG	2017-06-11	2018-04-02	18
68651	1	2003	R05DA04	2	CODEINEFOSFAAT TEVA TABLET 20MG	2017-08-12	12-18-2017	19
68651	1	2003	C09AA02	1	ENALAPRIL MALEAAT AUROBINDO TABLET 20MG	2018-04-02	2018-05-05	20
68651	1	2003	C09AA02	1	ENALAPRIL MALEAAT AUROBINDO TABLET 20MG	2018-05-05	2018-03-08	21
68651	1	2003	C09AA02	1	ENALAPRIL MALEAAT AUROBINDO TABLET 20MG	2018-05-10	2018-04-11	22
68651	1	2003	C09AA02	1	ENALAPRIL MALEAAT AUROBINDO TABLET 20MG	2018-01-11	1-30-2019	23
68651	1	2003	C09AA02	1	ENALAPRIL MALEAAT AUROBINDO TABLET 20MG	1-30-2019	4-30-2019	24
68651	1	2003	C09AA02	1	ENALAPRIL MALEAAT AUROBINDO TABLET 20MG	4-30-2019	7-29-2019	25
68651	1	2003	C09AA02	1	ENALAPRIL MALEAAT AUROBINDO TABLET 20MG	7-29-2019	10-27-2019	26
68651	1	2003	R05DA07	2	ROTER NOSCAPECT DRAGEE 15MG	10-23-2019	1-21-2020	27
68651	1	2003	R05DA07	2	NOSCAPINE HCL APOTEX HOESTDRANK STROOP 1MG/ML	10-25-2019	1-23-2020	28
68651	1	2003	C09AA02	1	ENALAPRIL MALEAAT SANDOZ TABLET 20MG	10-27-2019	1-25-2020	29
68651	1	2003	R05DA04	2	CODEINEFOSFAAT TEVA TABLET 10MG	10-28-2019	2019-07-11	30
68651	1	2003	C09AA02	1	ENALAPRIL MALEAAT SANDOZ TABLET 20MG	1-25-2020	4-24-2020	31
68651	1	2003	C09AA02	1	ENALAPRIL MALEAAT SANDOZ TABLET 20MG	4-24-2020	7-23-2020	32
68651	1	2003	C09AA02	1	ENALAPRIL MALEAAT TEVA TABLET 20MG	7-23-2020	10-21-2020	33
68651	1	2003	C09AA02	1	ENALAPRIL MALEAAT AUROBINDO TABLET 20MG	10-21-2020	1-19-2021	34
68651	1	2003	R05DA07	2	NOSCAPINE HCL APOTEX HOESTDRANK STROOP 1MG/ML	10-29-2020		35
95210	1	2010	C09AA02	1	ENALAPRIL MALEAAT TEVA TABLET 10MG	2-21-2019	2019-08-03	1
95210	1	2010	R05DA04	2	CODEINEFOSFAAT TEVA TABLET 20MG	2-22-2019	2019-06-03	2
137537	2	1976	R05DA04	2	CODEINEFOSFAAT TEVA TABLET 10MG	2015-02-02	2015-03-05	1
137537	2	1976	R05DA04	2	CODEINEFOSFAAT TEVA TABLET 10MG	2015-02-02	2015-03-05	2
137537	2	1976	R05DA04	2	CODEINEFOSFAAT TEVA TABLET 10MG	2015-04-05	2015-02-08	3
137537	2	1976	R05DA04	2	CODEINEFOSFAAT TEVA TABLET 10MG	2015-04-05	2015-02-08	4
137537	2	1976	R05DA04	2	CODEINEFOSFAAT TEVA TABLET 10MG	7-30-2015	10-28-2015	5
137537	2	1976	R05DA04	2	CODEINEFOSFAAT TEVA TABLET 10MG	7-30-2015	10-28-2015	6
137537	2	1976	R05DA04	2	CODEINEFOSFAAT TEVA TABLET 10MG	10-14-2015	2016-12-01	7
137537	2	1976	R05DA04	2	CODEINEFOSFAAT TEVA TABLET 10MG	10-14-2015	2016-12-01	8
137537	2	1976	R05DA04	2	CODEINEFOSFAAT TEVA TABLET 10MG	1-18-2016	2-17-2016	9
137537	2	1976	R05DA04	2	CODEINEFOSFAAT TEVA TABLET 10MG	2016-07-03	2016-06-04	10
137537	2	1976	R05DA04	2	CODEINEFOSFAAT TEVA TABLET 10MG	2016-08-04	2016-08-05	11
137537	2	1976	R05DA04	2	CODEINEFOSFAAT TEVA TABLET 10MG	2016-08-04	2016-08-05	12
137537	2	1976	R05DA04	2	CODEINEFOSFAAT TEVA TABLET 10MG	4-25-2016	5-25-2016	13
137537	2	1976	R05DA04	2	CODEINEFOSFAAT TEVA TABLET 10MG	4-25-2016	5-25-2016	14
137537	2	1976	R05DA04	2	CODEINEFOSFAAT TEVA TABLET 10MG	6-15-2016	9-13-2016	15
137537	2	1976	C09AA03	1	LISINOPRIL SANDOZ TABLET 10MG	6-20-2016	12-23-2020	16
137537	2	1976	R05DA04	2	CODEINEFOSFAAT TEVA TABLET 10MG	2017-04-07	2017-02-09	17
137537	2	1976	R05DA04	2	CODEINEFOSFAAT TEVA TABLET 10MG	8-22-2017	11-20-2017	18
137537	2	1976	R05DA04	2	CODEINEFOSFAAT TEVA TABLET 10MG	9-19-2017	10-19-2017	19
137537	2	1976	R05DA04	2	CODEINEFOSFAAT TEVA TABLET 10MG	12-18-2017	3-28-2018	20
137537	2	1976	R05DA04	2	CODEINEFOSFAAT TEVA TABLET 10MG	3-28-2018	2018-06-07	21
137537	2	1976	R05DA04	2	CODEINEFOSFAAT TEVA TABLET 10MG	5-24-2018	8-22-2018	22
137537	2	1976	R05DA04	2	CODEINEFOSFAAT TEVA TABLET 10MG	10-19-2018	1-17-2019	23
137537	2	1976	C09AA03	1	LISINOPRIL SANDOZ TABLET 10MG	12-17-2019	1-16-2020	24
137537	2	1976	R05DA04	2	CODEINEFOSFAAT TEVA TABLET 10MG	2020-06-01	1-21-2020	25
137537	2	1976	C09AA03	1	LISINOPRIL SANDOZ TABLET 10MG	1-14-2020	2-27-2020	26
137537	2	1976	C09AA03	1	LISINOPRIL SANDOZ TABLET 10MG	2020-05-03	2020-05-06	27
137537	2	1976	C09AA03	1	LISINOPRIL SANDOZ TABLET 10MG	12-26-2020	12-31-2020	28
770588	2	1965	C09AA04	1	PERINDOPRIL TERT-BUTYLAMINE SANDOZ TABLET 2MG	2-20-2017	3-22-2017	1
770588	2	1965	R05DA04	2	CODEINEFOSFAAT RP TABLET 10MG	2017-02-03	3-17-2017	2
770588	2	1965	C09AA04	1	PERINDOPRIL TERT-BUTYLAMINE SANDOZ TABLET 2MG	3-22-2017	6-20-2017	3
770588	2	1965	C09AA04	1	PERINDOPRIL TERT-BUTYLAMINE SANDOZ TABLET 2MG	6-19-2017	9-17-2017	4
777777	2	1960	R05DA04	2	CODEINEFOSFAAT RP TABLET 10MG	2016-02-01	2016-02-02	1
777777	2	1960	C09AA03	1	LISINOPRIL TEVA TABLET 5MG	2-20-2016	3-20-2016	2
777777	2	1960	C09AA03	1	LISINOPRIL TEVA TABLET 5MG	3-21-2017	4-21-2017	3
777777	2	1960	R05DA04	2	CODEINEFOSFAAT TEVA TABLET 20MG	5-15-2017	6-15-2017	4
777777	2	1960	R05DA04	2	CODEINEFOSFAAT TEVA TABLET 20MG	6-16-2018	7-16-2018	5
777777	2	1960	C09AA03	1	LISINOPRIL TEVA TABLET 5MG	2018-01-07	2018-01-08	6
777777	2	1960	C09AA03	1	LISINOPRIL TEVA TABLET 5MG	8-15-2019	9-15-2019	7
777777	2	1960	R05DA04	2	CODEINEFOSFAAT TEVA TABLET 20MG	2019-01-09	2019-01-10	8
779480	1	1943	C09AA04	1	PERINDOPRIL TERT-BUTYLAMINE SANDOZ TABLET 2MG	2-17-2015	5-18-2015	1
779480	1	1943	C09AA04	1	PERINDOPRIL TERT-BUTYLAMINE SANDOZ TABLET 2MG	3-21-2018	2018-09-04	2
779480	1	1943	C09AA04	1	PERINDOPRIL TERT-BUTYLAMINE SANDOZ TABLET 2MG	5-28-2018	8-26-2018	3
779480	1	1943	C09AA04	1	PERINDOPRIL TERT-BUTYLAMINE SANDOZ TABLET 2MG	8-16-2018	11-14-2018	4
779480	1	1943	R05CB01	2	ACETYLCYSTEINE SAM BRUISTABLET 600MG	10-26-2018	11-25-2018	5
779480	1	1943	R05CB01	2	ACETYLCYSTEINE SAM BRUISTABLET 600MG	11-14-2018	12-14-2018	6
779480	1	1943	R05CB01	2	ACETYLCYSTEINE SAM BRUISTABLET 600MG	2018-03-12	2019-03-03	7
779480	1	1943	C09AA04	1	PERINDOPRIL TERT-BUTYLAMINE SANDOZ TABLET 2MG	2018-03-12	2019-03-03	8
779480	1	1943	R05CB01	2	ACETYLCYSTEINE SAM BRUISTABLET 600MG	12-13-2018	1-27-2019	9
779480	1	1943	R05CB01	2	ACETYLCYSTEINE SAM BRUISTABLET 600MG	2019-12-02	5-13-2019	10
779480	1	1943	C09AA04	1	PERINDOPRIL TERT-BUTYLAMINE SANDOZ TABLET 2MG	3-19-2019	6-17-2019	11
779480	1	1943	R05CB01	2	ACETYLCYSTEINE SAM BRUISTABLET 600MG	2019-05-06	2019-03-09	12
779480	1	1943	C09AA04	1	PERINDOPRIL TERT-BUTYLAMINE SANDOZ TABLET 2MG	6-24-2019	9-22-2019	13
779480	1	1943	C09AA04	1	PERINDOPRIL TERT-BUTYLAMINE SANDOZ TABLET 2MG	2019-12-11	2020-10-02	14
779480	1	1943	R05CB01	2	ACETYLCYSTEINE SAM BRUISTABLET 600MG	11-19-2019	2-17-2020	15
779480	1	1943	C09AA04	1	PERINDOPRIL TERT-BUTYLAMINE SANDOZ TABLET 2MG	3-16-2020	6-14-2020	16
779480	1	1943	R05CB01	2	ACETYLCYSTEINE SAM BRUISTABLET 600MG	5-18-2020	8-16-2020	17
779480	1	1943	C09AA04	1	PERINDOPRIL TERT-BUTYLAMINE SANDOZ TABLET 2MG	8-18-2020	11-16-2020	18
779480	1	1943	R05CB01	2	ACETYLCYSTEINE SAM BRUISTABLET 600MG	2020-09-11	2021-07-02	19
779480	1	1943	C09AA04	1	PERINDOPRIL TERT-BUTYLAMINE SANDOZ TABLET 2MG	2020-08-12	2021-08-03	20
779481	1	1943	C09AA04	1	PERINDOPRIL TERT-BUTYLAMINE SANDOZ TABLET 2MG	3-21-2017	2017-09-04	1
779481	1	1943	C09AA04	1	PERINDOPRIL TERT-BUTYLAMINE SANDOZ TABLET 2MG	5-28-2017	8-26-2017	2
779481	1	1943	C09AA04	1	PERINDOPRIL TERT-BUTYLAMINE SANDOZ TABLET 2MG	8-16-2017	11-14-2017	3
779481	1	1943	R05CB01	2	ACETYLCYSTEINE SAM BRUISTABLET 600MG	10-26-2017	11-25-2017	4
779481	1	1943	R05CB01	2	ACETYLCYSTEINE SAM BRUISTABLET 600MG	11-14-2017	12-14-2017	5
779481	1	1943	R05CB01	2	ACETYLCYSTEINE SAM BRUISTABLET 600MG	2017-03-12	2018-03-03	6
779481	1	1943	C09AA04	1	PERINDOPRIL TERT-BUTYLAMINE SANDOZ TABLET 2MG	2017-03-12	2018-03-03	7
779481	1	1943	R05CB01	2	ACETYLCYSTEINE SAM BRUISTABLET 600MG	12-13-2017	1-27-2018	8
779481	1	1943	R05CB01	2	ACETYLCYSTEINE SAM BRUISTABLET 600MG	2018-12-02	5-13-2018	9
779481	1	1943	R05CB01	2	ACETYLCYSTEINE SAM BRUISTABLET 600MG	2018-05-06	2018-03-09	10
779481	1	1943	C09AA04	1	PERINDOPRIL TERT-BUTYLAMINE SANDOZ TABLET 2MG	6-24-2018	9-22-2018	11
779481	1	1943	C09AA04	1	PERINDOPRIL TERT-BUTYLAMINE SANDOZ TABLET 2MG	2018-12-11	2019-10-02	12
779481	1	1943	R05CB01	2	ACETYLCYSTEINE SAM BRUISTABLET 600MG	11-19-2018	2-17-2019	13
779481	1	1943	C09AA04	1	PERINDOPRIL TERT-BUTYLAMINE SANDOZ TABLET 2MG	3-17-2019	6-15-2019	14
779481	1	1943	C09AA04	1	PERINDOPRIL TERT-BUTYLAMINE SANDOZ TABLET 2MG	3-19-2019	6-17-2018	15
779481	1	1943	R05CB01	2	ACETYLCYSTEINE SAM BRUISTABLET 600MG	5-19-2019	8-17-2019	16
779481	1	1943	C09AA04	1	PERINDOPRIL TERT-BUTYLAMINE SANDOZ TABLET 2MG	8-19-2019	11-17-2019	17
779481	1	1943	R05CB01	2	ACETYLCYSTEINE SAM BRUISTABLET 600MG	2019-10-11	2020-08-02	18
779481	1	1943	C09AA04	1	PERINDOPRIL TERT-BUTYLAMINE SANDOZ TABLET 2MG	2019-09-12	2020-08-03	19
779485	1	1943	R05CB01	2	ACETYLCYSTEINE SAM BRUISTABLET 600MG	3-21-2017	2017-09-04	1
779485	1	1943	R05CB01	2	ACETYLCYSTEINE SAM BRUISTABLET 600MG	5-28-2017	8-26-2017	2
779485	1	1943	R05CB01	2	ACETYLCYSTEINE SAM BRUISTABLET 600MG	8-16-2017	11-14-2017	3
779485	1	1943	C09AA04	1	PERINDOPRIL TERT-BUTYLAMINE SANDOZ TABLET 2MG	10-26-2017	11-25-2017	4
779485	1	1943	C09AA04	1	PERINDOPRIL TERT-BUTYLAMINE SANDOZ TABLET 2MG	11-14-2017	12-14-2017	5
779485	1	1943	C09AA04	1	PERINDOPRIL TERT-BUTYLAMINE SANDOZ TABLET 2MG	2017-03-12	2018-03-03	6
779485	1	1943	R05CB01	2	ACETYLCYSTEINE SAM BRUISTABLET 600MG	2017-03-12	2018-03-03	7
779485	1	1943	C09AA04	1	PERINDOPRIL TERT-BUTYLAMINE SANDOZ TABLET 2MG	12-13-2017	1-27-2018	8
779485	1	1943	R05CB01	2	ACETYLCYSTEINE SAM BRUISTABLET 600MG	3-21-2019	2019-09-04	9
779485	1	1943	C09AA04	1	PERINDOPRIL TERT-BUTYLAMINE SANDOZ TABLET 2MG	5-19-2019	8-17-2019	10
779485	1	1943	R05CB01	2	ACETYLCYSTEINE SAM BRUISTABLET 600MG	5-28-2019	8-26-2019	11
779485	1	1943	R05CB01	2	ACETYLCYSTEINE SAM BRUISTABLET 600MG	8-16-2019	11-14-2019	12
779485	1	1943	R05CB01	2	ACETYLCYSTEINE SAM BRUISTABLET 600MG	8-19-2019	11-17-2019	13
779485	1	1943	C09AA04	1	PERINDOPRIL TERT-BUTYLAMINE SANDOZ TABLET 2MG	10-26-2019	11-25-2019	14
779485	1	1943	C09AA04	1	PERINDOPRIL TERT-BUTYLAMINE SANDOZ TABLET 2MG	2019-10-11	2020-08-02	15
779485	1	1943	R05CB01	2	ACETYLCYSTEINE SAM BRUISTABLET 600MG	2019-09-12	2020-08-03	16
779505	1	1980	R05CB01	2	ACETYLCYSTEINE SAM BRUISTABLET 600MG	3-21-2017	2017-09-04	1
779505	1	1980	R05CB01	2	ACETYLCYSTEINE SAM BRUISTABLET 600MG	5-28-2017	8-26-2017	2
779505	1	1980	R05CB01	2	ACETYLCYSTEINE SAM BRUISTABLET 600MG	8-16-2017	11-14-2017	3
779505	1	1980	C09AA04	1	PERINDOPRIL TERT-BUTYLAMINE SANDOZ TABLET 2MG	10-26-2017	11-25-2017	4
779505	1	1980	C09AA04	1	PERINDOPRIL TERT-BUTYLAMINE SANDOZ TABLET 2MG	11-14-2017	12-14-2017	5
779505	1	1980	C09AA04	1	PERINDOPRIL TERT-BUTYLAMINE SANDOZ TABLET 2MG	2017-03-12	2018-03-03	6
779505	1	1980	R05CB01	2	ACETYLCYSTEINE SAM BRUISTABLET 600MG	2017-03-12	2018-03-03	7
779505	1	1980	C09AA04	1	PERINDOPRIL TERT-BUTYLAMINE SANDOZ TABLET 2MG	12-13-2017	1-27-2018	8
779505	1	1980	C09AA04	1	PERINDOPRIL TERT-BUTYLAMINE SANDOZ TABLET 2MG	2018-12-02	5-13-2018	9
779505	1	1980	C09AA04	1	PERINDOPRIL TERT-BUTYLAMINE SANDOZ TABLET 2MG	2018-05-06	2018-03-09	10
779505	1	1980	R05CB01	2	ACETYLCYSTEINE SAM BRUISTABLET 600MG	6-24-2018	9-22-2018	11
779505	1	1980	R05CB01	2	ACETYLCYSTEINE SAM BRUISTABLET 600MG	2018-12-11	2019-10-02	12
779505	1	1980	C09AA04	1	PERINDOPRIL TERT-BUTYLAMINE SANDOZ TABLET 2MG	11-19-2018	2-17-2019	13
779505	1	1980	R05CB01	2	ACETYLCYSTEINE SAM BRUISTABLET 600MG	3-17-2019	6-15-2019	14
779505	1	1980	R05CB01	2	ACETYLCYSTEINE SAM BRUISTABLET 600MG	3-19-2019	6-17-2018	15
779505	1	1980	C09AA04	1	PERINDOPRIL TERT-BUTYLAMINE SANDOZ TABLET 2MG	5-19-2019	8-17-2019	16
779505	1	1980	R05CB01	2	ACETYLCYSTEINE SAM BRUISTABLET 600MG	8-19-2019	11-17-2019	17
779505	1	1980	C09AA04	1	PERINDOPRIL TERT-BUTYLAMINE SANDOZ TABLET 2MG	2019-10-11	2020-08-02	18
779505	1	1980	R05CB01	2	ACETYLCYSTEINE SAM BRUISTABLET 600MG	2019-09-12	2020-08-03	19
810000	1	1949	C09AA04	1	PERINDOPRIL TERT-BUTYLAMINE SANDOZ TABLET 2MG	3-24-2016	2016-11-04	1
810000	1	1949	C09AA04	1	PERINDOPRIL TERT-BUTYLAMINE SANDOZ TABLET 2MG	5-31-2016	8-27-2016	2
810000	1	1949	C09AA04	1	PERINDOPRIL TERT-BUTYLAMINE SANDOZ TABLET 2MG	8-28-2018	11-15-2018	3
810000	1	1949	R05CB01	2	ACETYLCYSTEINE SAM BRUISTABLET 600MG	10-28-2018	11-23-2018	4
810000	1	1949	R05CB01	2	ACETYLCYSTEINE SAM BRUISTABLET 600MG	11-16-2018	2018-11-12	5
810000	1	1949	R05CB01	2	ACETYLCYSTEINE SAM BRUISTABLET 600MG	2018-10-12	2019-05-03	6
810000	1	1949	C09AA04	1	PERINDOPRIL TERT-BUTYLAMINE SANDOZ TABLET 2MG	3-13-2019	2019-12-06	7
810000	1	1949	C09AA04	1	PERINDOPRIL TERT-BUTYLAMINE SANDOZ TABLET 2MG	3-19-2019	2019-05-04	8
820000	1	1966	R05CB01	2	ACETYLCYSTEINE SAM BRUISTABLET 600MG	10-28-2016	11-23-2016	1
820000	1	1966	R05CB01	2	ACETYLCYSTEINE SAM BRUISTABLET 600MG	11-16-2016	2016-11-12	2
820000	1	1966	C09AA04	1	PERINDOPRIL TERT-BUTYLAMINE SANDOZ TABLET 2MG	3-13-2018	2018-12-06	3
820000	1	1966	C09AA04	1	PERINDOPRIL TERT-BUTYLAMINE SANDOZ TABLET 2MG	3-19-2018	2018-05-04	4
820000	1	1966	R05CB01	2	ACETYLCYSTEINE SAM BRUISTABLET 600MG	2018-04-04	4-18-2018	5
820000	1	1966	R05CB01	2	ACETYLCYSTEINE SAM BRUISTABLET 600MG	4-19-2018	4-27-2019	6
830000	1	1988	C09AA04	1	PERINDOPRIL TERT-BUTYLAMINE SANDOZ TABLET 2MG	3-13-2017	2017-12-06	1
830000	1	1988	C09AA04	1	PERINDOPRIL TERT-BUTYLAMINE SANDOZ TABLET 2MG	2019-11-04	2019-05-05	2
830000	1	1988	R05CB01	2	ACETYLCYSTEINE SAM BRUISTABLET 600MG	2019-06-06	6-18-2019	3
830000	1	1988	R05CB01	2	ACETYLCYSTEINE SAM BRUISTABLET 600MG	7-19-2019	7-27-2019	4
830000	1	1988	C09AA04	1	PERINDOPRIL TERT-BUTYLAMINE SANDOZ TABLET 2MG	2019-08-08	8-29-2019	5
837323	2	1955	R05CB01	2	ACETYLCYSTEINE SAM BRUISTABLET 600MG	2015-02-03	5-31-2015	1
837323	2	1955	C09AA04	1	PERINDOPRIL TERT-BUTYLAMINE SANDOZ TABLET 2MG	2015-02-03	2015-01-06	2
837323	2	1955	C09AA04	1	PERINDOPRIL TERT-BUTYLAMINE SANDOZ TABLET 2MG	2015-03-06	2015-11-09	3
837323	2	1955	R05CB01	2	ACETYLCYSTEINE SAM BRUISTABLET 600MG	2015-03-06	2015-01-09	4
837323	2	1955	R05CB01	2	ACETYLCYSTEINE SAM BRUISTABLET 600MG	8-31-2016	11-29-2016	5
837323	2	1955	C09AA04	1	PERINDOPRIL TERT-BUTYLAMINE SANDOZ TABLET 2MG	2016-09-11	2-27-2017	6
837323	2	1955	R05CB01	2	ACETYLCYSTEINE SAM BRUISTABLET 600MG	2018-08-01	2018-08-04	7
837323	2	1955	C09AA04	1	PERINDOPRIL TERT-BUTYLAMINE SANDOZ TABLET 2MG	2018-08-01	2018-08-04	8
837323	2	1955	C09AA04	1	PERINDOPRIL TERT-BUTYLAMINE SANDOZ TABLET 2MG	2018-11-07	2018-09-10	9
837323	2	1955	R05CB01	2	ACETYLCYSTEINE SAM BRUISTABLET 600MG	2018-11-07	2018-09-10	10
837323	2	1955	C09AA04	1	PERINDOPRIL TERT-BUTYLAMINE SANDOZ TABLET 2MG	10-16-2018	1-24-2019	11
837323	2	1955	R05CB01	2	ACETYLCYSTEINE SAM BRUISTABLET 600MG	10-16-2018	1-14-2019	12
837323	2	1955	R05CB01	2	ACETYLCYSTEINE SAM BRUISTABLET 600MG	1-18-2019	4-18-2019	13
837323	2	1955	C09AA04	1	PERINDOPRIL TERT-BUTYLAMINE SANDOZ TABLET 2MG	1-18-2019	2-23-2019	14
837323	2	1955	C09AA04	1	PERINDOPRIL TERT-BUTYLAMINE SANDOZ TABLET 2MG	2019-09-04	7-18-2019	15
837323	2	1955	R05CB01	2	ACETYLCYSTEINE SAM BRUISTABLET 600MG	2019-09-04	7-17-2019	16
837323	2	1955	R05CB01	2	ACETYLCYSTEINE SAM BRUISTABLET 600MG	2019-10-07	10-15-2019	17
837323	2	1955	C09AA04	1	PERINDOPRIL TERT-BUTYLAMINE SANDOZ TABLET 2MG	2019-10-07	10-26-2019	18
837323	2	1955	C09AA04	1	PERINDOPRIL TERT-BUTYLAMINE SANDOZ TABLET 2MG	10-15-2019	2020-03-02	19
837323	2	1955	R05CB01	2	ACETYLCYSTEINE SAM BRUISTABLET 600MG	10-15-2019	1-13-2020	20
837323	2	1955	C09AA04	1	PERINDOPRIL TERT-BUTYLAMINE SANDOZ TABLET 2MG	1-14-2020	4-23-2020	21
837323	2	1955	R05CB01	2	ACETYLCYSTEINE SAM BRUISTABLET 600MG	1-14-2020	4-13-2020	22
837323	2	1955	C09AA04	1	PERINDOPRIL TERT-BUTYLAMINE SANDOZ TABLET 2MG	4-21-2020	7-30-2020	23
837323	2	1955	R05CB01	2	ACETYLCYSTEINE SAM BRUISTABLET 600MG	4-21-2020	7-20-2020	24
837323	2	1955	R05CB01	2	ACETYLCYSTEINE SAM BRUISTABLET 600MG	7-22-2020	10-21-2020	25
837323	2	1955	C09AA04	1	PERINDOPRIL TERT-BUTYLAMINE SANDOZ TABLET 2MG	7-22-2020	10-31-2020	26
837323	2	1955	C09AA04	1	PERINDOPRIL TERT-BUTYLAMINE SANDOZ TABLET 2MG	2020-03-11	2021-11-02	27
837323	2	1955	R05CB01	2	ACETYLCYSTEINE SAM BRUISTABLET 600MG	2020-03-11	2021-01-02	28
850000	1	1961	C09AA04	1	PERINDOPRIL TERT-BUTYLAMINE SANDOZ TABLET 2MG	3-24-2016	2016-11-04	1
850000	1	1961	C09AA04	1	PERINDOPRIL TERT-BUTYLAMINE SANDOZ TABLET 2MG	5-31-2016	8-27-2016	2
850000	1	1961	C09AA04	1	PERINDOPRIL TERT-BUTYLAMINE SANDOZ TABLET 2MG	2017-01-11	11-15-2017	3
850000	1	1961	R05CB01	2	ACETYLCYSTEINE SAM BRUISTABLET 600MG	2017-12-11	11-23-2017	4
850000	1	1961	R05CB01	2	ACETYLCYSTEINE SAM BRUISTABLET 600MG	11-28-2017	2017-11-12	5
850000	1	1961	R05CB01	2	ACETYLCYSTEINE SAM BRUISTABLET 600MG	2017-10-12	2018-05-03	6
850000	1	1961	C09AA04	1	PERINDOPRIL TERT-BUTYLAMINE SANDOZ TABLET 2MG	12-13-2017	1-24-2018	7
850000	1	1961	R05CB01	2	ACETYLCYSTEINE SAM BRUISTABLET 600MG	12-14-2017	2018-03-03	8
850000	1	1961	R05CB01	2	ACETYLCYSTEINE SAM BRUISTABLET 600MG	2018-09-02	2018-08-05	9
850000	1	1961	C09AA04	1	PERINDOPRIL TERT-BUTYLAMINE SANDOZ TABLET 2MG	3-15-2018	6-19-2018	10
850000	1	1961	R05CB01	2	ACETYLCYSTEINE SAM BRUISTABLET 600MG	2018-03-06	2018-01-09	11
850000	1	1961	C09AA04	1	PERINDOPRIL TERT-BUTYLAMINE SANDOZ TABLET 2MG	6-22-2018	9-20-2018	12
850000	1	1961	C09AA04	1	PERINDOPRIL TERT-BUTYLAMINE SANDOZ TABLET 2MG	2018-11-11	2019-08-02	13
850000	1	1961	R05CB01	2	ACETYLCYSTEINE SAM BRUISTABLET 600MG	11-17-2018	2-14-2019	14
850000	1	1961	C09AA04	1	PERINDOPRIL TERT-BUTYLAMINE SANDOZ TABLET 2MG	3-13-2019	2019-12-06	15
850000	1	1961	C09AA04	1	PERINDOPRIL TERT-BUTYLAMINE SANDOZ TABLET 2MG	3-19-2019	2019-05-04	16
860000	1	1961	C09AA04	1	PERINDOPRIL TERT-BUTYLAMINE SANDOZ TABLET 2MG	3-24-2016	2016-11-04	1
860000	1	1961	C09AA04	1	PERINDOPRIL TERT-BUTYLAMINE SANDOZ TABLET 2MG	5-31-2016	8-27-2016	2
860000	1	1961	C09AA04	1	PERINDOPRIL TERT-BUTYLAMINE SANDOZ TABLET 2MG	2017-01-11	11-15-2017	3
860000	1	1961	R05CB01	2	ACETYLCYSTEINE SAM BRUISTABLET 600MG	2017-12-11	11-23-2017	4
860000	1	1961	R05CB01	2	ACETYLCYSTEINE SAM BRUISTABLET 600MG	11-28-2017	2017-11-12	5
860000	1	1961	R05CB01	2	ACETYLCYSTEINE SAM BRUISTABLET 600MG	2017-10-12	2018-05-03	6
860000	1	1961	C09AA04	1	PERINDOPRIL TERT-BUTYLAMINE SANDOZ TABLET 2MG	12-13-2017	1-24-2018	7
860000	1	1961	R05CB01	2	ACETYLCYSTEINE SAM BRUISTABLET 600MG	12-14-2017	2018-03-03	8
860000	1	1961	C09AA04	1	PERINDOPRIL TERT-BUTYLAMINE SANDOZ TABLET 2MG	2018-03-11	11-17-2018	9
860000	1	1961	R05CB01	2	ACETYLCYSTEINE SAM BRUISTABLET 600MG	11-14-2018	11-25-2018	10
860000	1	1961	R05CB01	2	ACETYLCYSTEINE SAM BRUISTABLET 600MG	11-28-2018	2018-11-12	11
860000	1	1961	R05CB01	2	ACETYLCYSTEINE SAM BRUISTABLET 600MG	2018-10-12	2019-05-03	12
860000	1	1961	C09AA04	1	PERINDOPRIL TERT-BUTYLAMINE SANDOZ TABLET 2MG	12-13-2018	1-24-2019	13
860000	1	1961	R05CB01	2	ACETYLCYSTEINE SAM BRUISTABLET 600MG	12-14-2018	2019-03-03	14
870000	1	1961	R05CB01	2	ACETYLCYSTEINE SAM BRUISTABLET 600MG	2016-01-01	3-31-2016	1
870000	1	1961	C09AA04	1	PERINDOPRIL TERT-BUTYLAMINE SANDOZ TABLET 2MG	2016-08-01	7-30-2016	2
870000	1	1961	R05CB01	2	ACETYLCYSTEINE SAM BRUISTABLET 600MG	2017-09-01	2017-02-04	3
870000	1	1961	C09AA04	1	PERINDOPRIL TERT-BUTYLAMINE SANDOZ TABLET 2MG	1-16-2017	7-30-2017	4
870000	1	1961	R05CB01	2	ACETYLCYSTEINE SAM BRUISTABLET 600MG	1-17-2018	2018-03-04	5
870000	1	1961	C09AA04	1	PERINDOPRIL TERT-BUTYLAMINE SANDOZ TABLET 2MG	1-24-2018	7-30-2018	6
870000	1	1961	R05CB01	2	ACETYLCYSTEINE SAM BRUISTABLET 600MG	1-25-2019	2019-04-04	7
870000	1	1961	C09AA04	1	PERINDOPRIL TERT-BUTYLAMINE SANDOZ TABLET 2MG	2019-02-02	7-30-2019	8
870000	1	1961	R05CB01	2	ACETYLCYSTEINE SAM BRUISTABLET 600MG	2020-03-02	2020-04-04	9
870000	1	1961	C09AA04	1	PERINDOPRIL TERT-BUTYLAMINE SANDOZ TABLET 2MG	2020-10-02	7-30-2020	10
870000	1	1961	R05CB01	2	ACETYLCYSTEINE SAM BRUISTABLET 600MG	12-31-2020	3-31-2021	11
888888	2	1940	R05DA04	2	CODEINEFOSFAAT TEVA TABLET 20MG	1-14-2016	2-14-2016	1
888888	2	1940	C09AA03	1	LISINOPRIL TEVA TABLET 5MG	7-16-2016	7-16-2016	2
888888	2	1940	C09AA03	1	LISINOPRIL TEVA TABLET 5MG	2017-02-01	2017-02-03	3
888888	2	1940	R05CB01	2	ACETYLCYSTEINE TEVA BRUISTABLET 600MG	3-18-2017	4-18-2017	4
888888	2	1940	C09BA03	1	LISINOPRIL/HYDROCHLOORTH DOUBLE-E TABL 20/12.	2018-01-05	2018-01-06	5
888888	2	1940	R05DA04	2	CODEINEFOSFAAT TEVA TABLET 20MG	2019-01-07	2019-01-08	6
888888	2	1940	R05CB01	2	ACETYLCYSTEINE TEVA BRUISTABLET 600MG	2020-01-09	2020-01-10	7
888888	2	1940	C09BA03	1	LISINOPRIL/HYDROCHLOORTH DOUBLE-E TABL 20/12.	10-15-2020	11-15-2020	8
900000	1	1961	R05CB01	2	ACETYLCYSTEINE SAM BRUISTABLET 600MG	2016-01-01	3-31-2016	1
900000	1	1961	C09AA04	1	PERINDOPRIL TERT-BUTYLAMINE SANDOZ TABLET 2MG	2016-08-01	7-30-2016	2
900000	1	1961	R05CB01	2	ACETYLCYSTEINE SAM BRUISTABLET 600MG	2017-09-01	2017-02-04	3
900000	1	1961	C09AA04	1	PERINDOPRIL TERT-BUTYLAMINE SANDOZ TABLET 2MG	1-16-2017	7-30-2017	4
900000	1	1961	R05CB01	2	ACETYLCYSTEINE SAM BRUISTABLET 600MG	1-17-2018	2018-03-04	5
900000	1	1961	C09AA04	1	PERINDOPRIL TERT-BUTYLAMINE SANDOZ TABLET 2MG	1-24-2018	7-30-2018	6
900000	1	1961	R05CB01	2	ACETYLCYSTEINE SAM BRUISTABLET 600MG	1-25-2019	2019-04-04	7
900000	1	1961	C09AA04	1	PERINDOPRIL TERT-BUTYLAMINE SANDOZ TABLET 2MG	2019-02-02	7-30-2019	8
900000	1	1961	R05CB01	2	ACETYLCYSTEINE SAM BRUISTABLET 600MG	2020-03-02	2020-04-04	9
900000	1	1961	C09AA04	1	PERINDOPRIL TERT-BUTYLAMINE SANDOZ TABLET 2MG	2020-10-02	7-30-2020	10
900000	1	1961	R05CB01	2	ACETYLCYSTEINE SAM BRUISTABLET 600MG	12-31-2020	3-31-2021	11
999999	1	1950	R05DA04	2	CODEINEFOSFAAT RP TABLET 10MG	2015-02-01	2015-02-02	1
999999	1	1950	C09AA03	1	LISINOPRIL TEVA TABLET 5MG	2-20-2015	3-20-2015	2
999999	1	1950	R05DA04	2	CODEINEFOSFAAT RP TABLET 10MG	3-21-2016	4-21-2016	3
999999	1	1950	C09AA03	1	LISINOPRIL TEVA TABLET 5MG	5-15-2016	6-15-2016	4
999999	1	1950	R05DA04	2	CODEINEFOSFAAT TEVA TABLET 20MG	6-16-2017	7-16-2017	5
999999	1	1950	C09AA03	1	LISINOPRIL TEVA TABLET 5MG	2017-01-07	2017-01-08	6
999999	1	1950	C09AA03	1	LISINOPRIL TEVA TABLET 5MG	8-15-2018	9-15-2018	7
999999	1	1950	R05DA04	2	CODEINEFOSFAAT TEVA TABLET 20MG	2018-01-09	2018-01-10	8
999999	1	1950	C09AA03	1	LISINOPRIL TEVA TABLET 5MG	9-15-2019	10-19-2019	9
999999	1	1950	R05DA04	2	CODEINEFOSFAAT TEVA TABLET 20MG	11-15-2019	12-15-2019	10
1128908	2	1925	C09AA04	1	PERINDOPRIL TERT-BUTYLAMINE GLENMARK TABLET 4	9-18-2017	2017-02-10	1
1128908	2	1925	C09AA04	1	PERINDOPRIL TERT-BUTYLAMINE GLENMARK TABLET 4	9-25-2017	12-24-2017	2
1128908	2	1925	C09AA04	1	PERINDOPRIL TERT-BUTYLAMINE GLENMARK TABLET 4	1-29-2018	4-29-2018	3
1128908	2	1925	R05DA04	2	CODEINEFOSFAAT TEVA TABLET 10MG	1-30-2018	2018-09-02	4
1128908	2	1925	R05DA04	2	CODEINEFOSFAAT TEVA TABLET 10MG	2-27-2018	2018-09-03	5
1128908	2	1925	C09AA04	1	PERINDOPRIL TERT-BUTYLAMINE GLENMARK TABLET 4	2018-11-10	2019-09-01	6
2075966	2	1938	C09AA04	1	PERINDOPRIL TERT-BUTYLAMINE FOCUS TABLET 2MG	7-14-2016	7-29-2016	1
2075966	2	1938	C09AA04	1	PERINDOPRIL TERT-BUTYLAMINE FOCUS TABLET 2MG	7-29-2016	8-13-2016	2
2075966	2	1938	C09AA04	1	PERINDOPRIL TERT-BUTYLAMINE FOCUS TABLET 2MG	2016-09-08	2017-09-11	3
2075966	2	1938	C09AA04	1	PERINDOPRIL TERT-BUTYLAMINE FOCUS TABLET 4MG	2016-09-09	2017-09-11	4
2075966	2	1938	C09AA04	1	PERINDOPRIL TERT-BUTYLAMINE FOCUS TABLET 4MG	9-29-2016	10-29-2016	5
2075966	2	1938	C09AA04	1	PERINDOPRIL TERT-BUTYLAMINE FOCUS TABLET 4MG	11-22-2016	2016-02-12	6
2075966	2	1938	C09AA04	1	PERINDOPRIL TERT-BUTYLAMINE FOCUS TABLET 4MG	11-28-2016	2-26-2017	7
2075966	2	1938	C09AA04	1	PERINDOPRIL TERT-BUTYLAMINE GLENMARK TABLET 4	2017-03-02	2017-04-05	8
2075966	2	1938	R05DA04	2	CODEINEFOSFAAT TEVA TABLET 10MG	3-20-2017	3-25-2017	9
2075966	2	1938	R05DA04	2	CODEINEFOSFAAT TEVA TABLET 10MG	4-13-2017	4-19-2017	10
2075966	2	1938	R05DA04	2	CODEINEFOSFAAT TEVA TABLET 10MG	2017-02-05	2017-12-05	11
2075966	2	1938	C09AA04	1	PERINDOPRIL TERT-BUTYLAMINE GLENMARK TABLET 4	2017-02-05	7-31-2017	12
2075966	2	1938	C09AA04	1	PERINDOPRIL TERT-BUTYLAMINE GLENMARK TABLET 4	2017-12-07	10-29-2017	13
2075966	2	1938	C09AA04	1	PERINDOPRIL TERT-BUTYLAMINE GLENMARK TABLET 4	2017-06-10	1-27-2018	14
2075966	2	1938	C09AA04	1	PERINDOPRIL TERT-BUTYLAMINE GLENMARK TABLET 4	12-28-2017	4-27-2018	15
2075966	2	1938	C09AA04	1	PERINDOPRIL TERT-BUTYLAMINE GLENMARK TABLET 4	2018-06-04	7-26-2018	16
2075966	2	1938	R05DA04	2	CODEINEFOSFAAT TEVA TABLET 10MG	5-15-2018	5-22-2018	17
2075966	2	1938	C09AA04	1	PERINDOPRIL TERT-BUTYLAMINE GLENMARK TABLET 4	2018-05-07	10-24-2018	18
2075966	2	1938	C09AA04	1	PERINDOPRIL TERT-BUTYLAMINE GLENMARK TABLET 4	7-16-2018	9-18-2018	19
2075966	2	1938	C09AA04	1	PERINDOPRIL TERT-BUTYLAMINE GLENMARK TABLET 4	8-31-2018	12-17-2018	20
3129812	2	1934	C09AA02	1	ENALAPRIL MALEAAT RP TABLET 5MG	2019-02-07	2019-11-07	1
3129812	2	1934	R05DA04	2	CODEINEFOSFAAT TEVA TABLET 10MG	7-22-2019	10-20-2019	2
3293216	2	1951	C09AA04	1	PERINDOPRIL TERT-BUTYLAMINE GLENMARK TABLET 4	2-23-2015	6-14-2015	1
3293216	2	1951	C09AA04	1	PERINDOPRIL TERT-BUTYLAMINE GLENMARK TABLET 4	5-20-2015	2015-12-09	2
3293216	2	1951	C09AA04	1	PERINDOPRIL TERT-BUTYLAMINE GLENMARK TABLET 4	8-24-2015	2015-11-12	3
3293216	2	1951	C09AA04	1	PERINDOPRIL TERT-BUTYLAMINE GLENMARK TABLET 4	11-23-2015	2016-10-03	4
3293216	2	1951	C09AA04	1	PERINDOPRIL TERT-BUTYLAMINE GLENMARK TABLET 4	2-15-2016	2016-08-06	5
3293216	2	1951	C09AA04	1	PERINDOPRIL TERT-BUTYLAMINE GLENMARK TABLET 4	5-18-2016	2016-06-09	6
3293216	2	1951	C09AA04	1	PERINDOPRIL TERT-BUTYLAMINE SANDOZ TABLET 4MG	2016-03-08	2016-05-12	7
3293216	2	1951	C09AA04	1	PERINDOPRIL TERT-BUTYLAMINE SANDOZ TABLET 4MG	11-14-2016	2017-05-03	8
3293216	2	1951	C09AA04	1	PERINDOPRIL TERT-BUTYLAMINE SANDOZ TABLET 4MG	2-13-2017	2017-03-06	9
3293216	2	1951	C09AA04	1	PERINDOPRIL TERT-BUTYLAMINE SANDOZ TABLET 4MG	5-15-2017	2017-01-09	10
3293216	2	1951	C09AA04	1	PERINDOPRIL TERT-BUTYLAMINE SANDOZ TABLET 4MG	2017-02-08	10-31-2017	11
3293216	2	1951	C09AA04	1	PERINDOPRIL TERT-BUTYLAMINE SANDOZ TABLET 4MG	2017-09-10	1-29-2018	12
3293216	2	1951	R05CB01	2	ACETYLCYSTEINE SAM BRUISTABLET 600MG	2017-06-12	12-16-2017	13
3293216	2	1951	C09AA04	1	PERINDOPRIL TERT-BUTYLAMINE SANDOZ TABLET 4MG	2018-08-01	4-29-2018	14
3293216	2	1951	R05CB01	2	ACETYLCYSTEINE SAM BRUISTABLET 600MG	2018-03-04	4-17-2018	15
3293216	2	1951	R05CB02	2	BROOMHEXINE HCL APOTEX HOESTTABLET 8MG	2018-03-04	4-17-2018	16
3293216	2	1951	C09AA04	1	PERINDOPRIL TERT-BUTYLAMINE SANDOZ TABLET 4MG	2018-09-04	7-28-2018	17
3293216	2	1951	C09AA04	1	PERINDOPRIL TERT-BUTYLAMINE SANDOZ TABLET 4MG	2018-09-07	10-26-2018	18
3293216	2	1951	C09AA04	1	PERINDOPRIL TERT-BUTYLAMINE SANDOZ TABLET 4MG	2018-08-10	1-24-2019	19
3293216	2	1951	R05CB01	2	ACETYLCYSTEINE SAM BRUISTABLET 600MG	10-15-2018	10-29-2018	20
3293216	2	1951	C09AA04	1	PERINDOPRIL TERT-BUTYLAMINE SANDOZ TABLET 4MG	12-24-2018	4-24-2019	21
3293216	2	1951	R05CB01	2	ACETYLCYSTEINE SAM BRUISTABLET 600MG	12-24-2018	4-24-2019	22
3293216	2	1951	R05CB01	2	ACETYLCYSTEINE SAM BRUISTABLET 600MG	1-15-2019	5-24-2019	23
3293216	2	1951	C09AA04	1	PERINDOPRIL TERT-BUTYLAMINE SANDOZ TABLET 4MG	2019-01-04	7-23-2019	24
3293216	2	1951	R05CB01	2	ACETYLCYSTEINE SAM BRUISTABLET 600MG	4-15-2019	6-23-2019	25
3293216	2	1951	R05CB01	2	HOESTBRUISTABLET HTP ACETYLCYSTEINE BRUISTAB	2019-01-07	8-22-2019	26
3293216	2	1951	C09AA04	1	PERINDOPRIL TERT-BUTYLAMINE SANDOZ TABLET 4MG	2019-01-07	10-21-2019	27
3293216	2	1951	R05CB01	2	HOESTBRUISTABLET HTP ACETYLCYSTEINE BRUISTAB	2019-01-07	10-21-2019	28
3293216	2	1951	C09AA04	1	PERINDOPRIL TERT-BUTYLAMINE SANDOZ TABLET 4MG	2019-10-09	1-19-2020	29
3293216	2	1951	R05CB01	2	ACETYLCYSTEINE SAM BRUISTABLET 600MG	2019-10-09	1-19-2020	30
4739966	1	1942	C09AA02	1	ENALAPRIL MALEAAT SANDOZ TABLET 10MG	2017-09-10	2017-08-11	1
4739966	1	1942	C09AA02	1	ENALAPRIL MALEAAT SANDOZ TABLET 10MG	2017-07-11	2018-05-02	2
4739966	1	1942	C09AA02	1	ENALAPRIL MALEAAT SANDOZ TABLET 10MG	1-29-2018	4-29-2018	3
4739966	1	1942	C09AA02	1	ENALAPRIL MALEAAT SANDOZ TABLET 10MG	2018-07-05	2018-05-08	4
4739966	1	1942	R05DA04	2	CODEINEFOSFAAT RP TABLET 20MG	2018-11-06	6-19-2018	5
4739966	1	1942	C09AA02	1	ENALAPRIL MALEAAT SANDOZ TABLET 10MG	6-15-2018	9-13-2018	6
4739966	1	1942	R05DA04	2	CODEINEFOSFAAT TEVA TABLET 20MG	6-19-2018	6-24-2018	7
4739966	1	1942	C09AA02	1	ENALAPRIL MALEAAT SANDOZ TABLET 10MG	10-30-2018	1-28-2019	8
4739966	1	1942	C09BA02	1	ENALAPRIL/HYDROCHLOORTHIAZIDE SANDOZ TAB 20/1	2018-07-11	2018-07-12	9
4739966	1	1942	C09BA02	1	ENALAPRIL/HYDROCHLOORTHIAZIDE SANDOZ TAB 20/1	11-26-2018	2-24-2019	10
4739966	1	1942	C09BA02	1	ENALAPRIL/HYDROCHLOORTHIAZIDE SANDOZ TAB 20/1	2019-04-03	2019-02-06	11
4739966	1	1942	C09BA02	1	ENALAPRIL/HYDROCHLOORTHIAZIDE SANDOZ TAB 20/1	5-27-2019	8-25-2019	12
4739966	1	1942	C09BA02	1	ENALAPRIL/HYDROCHLOORTHIAZIDE SANDOZ TAB 20/1	8-20-2019	11-18-2019	13
4739966	1	1942	C09BA02	1	ENALAPRIL/HYDROCHLOORTHIAZIDE SANDOZ TAB 20/1	11-18-2019	2-16-2020	14
4739966	1	1942	C09BA02	1	ENALAPRIL/HYDROCHLOORTHIAZIDE SANDOZ TAB 20/1	2-24-2020	5-24-2020	15
4739966	1	1942	C09BA02	1	ENALAPRIL/HYDROCHLOORTHIAZIDE SANDOZ TAB 20/1	5-19-2020	8-17-2020	16
4739966	1	1942	C09BA02	1	ENALAPRIL/HYDROCHLOORTHIAZIDE SANDOZ TAB 20/1	2020-10-08	2020-08-11	17
4739966	1	1942	C09BA02	1	ENALAPRIL/HYDROCHLOORTHIAZIDE SANDOZ TAB 20/1	2020-02-11	1-31-2021	18
4911344	1	1943	C09AA04	1	PERINDOPRIL TERT-BUTYLAMINE FOCUS TABLET 2MG	11-29-2016	12-29-2016	1
4911344	1	1943	C09AA04	1	PERINDOPRIL TERT-BUTYLAMINE FOCUS TABLET 2MG	12-22-2016	1-21-2017	2
4911344	1	1943	C09AA04	1	PERINDOPRIL TERT-BUTYLAMINE GLENMARK TABLET 2	1-17-2017	2-16-2017	3
4911344	1	1943	C09AA04	1	PERINDOPRIL TERT-BUTYLAMINE GLENMARK TABLET 2	2017-06-03	2017-05-04	4
4911344	1	1943	C09AA04	1	PERINDOPRIL TERT-BUTYLAMINE GLENMARK TABLET 2	2017-04-04	2017-04-05	5
4911344	1	1943	C09AA04	1	PERINDOPRIL TERT-BUTYLAMINE GLENMARK TABLET 2	2017-02-05	2017-01-06	6
4911344	1	1943	C09AA04	1	PERINDOPRIL TERT-BUTYLAMINE GLENMARK TABLET 2	2017-06-06	2017-06-07	7
4911344	1	1943	C09AA04	1	PERINDOPRIL TERT-BUTYLAMINE GLENMARK TABLET 2	7-19-2017	8-18-2017	8
4911344	1	1943	C09AA04	1	PERINDOPRIL TERT-BUTYLAMINE GLENMARK TABLET 2	8-21-2017	9-20-2017	9
4911344	1	1943	R05DA04	2	CODEINEFOSFAAT TEVA TABLET 20MG	11-23-2017	11-30-2017	10
5249182	1	1931	C09BA02	1	ENALAPRIL/HYDROCHLOORTHIAZIDE SANDOZ TAB 20/1	2016-11-01	1-24-2016	1
5249182	1	1931	C09BA02	1	ENALAPRIL/HYDROCHLOORTHIAZIDE SANDOZ TAB 20/1	1-18-2016	1-31-2016	2
5249182	1	1931	C09BA02	1	ENALAPRIL/HYDROCHLOORTHIAZIDE SANDOZ TAB 20/1	1-25-2016	2016-07-02	3
5249182	1	1931	C09BA02	1	ENALAPRIL/HYDROCHLOORTHIAZIDE SANDOZ TAB 20/1	2016-02-02	2-14-2016	4
5249182	1	1931	C09BA02	1	ENALAPRIL/HYDROCHLOORTHIAZIDE SANDOZ TAB 20/1	2016-08-02	2-21-2016	5
5249182	1	1931	C09BA02	1	ENALAPRIL/HYDROCHLOORTHIAZIDE SANDOZ TAB 20/1	2-15-2016	2-28-2016	6
5249182	1	1931	C09BA02	1	ENALAPRIL/HYDROCHLOORTHIAZIDE SANDOZ TAB 20/1	2-22-2016	2016-06-03	7
5249182	1	1931	C09BA02	1	ENALAPRIL/HYDROCHLOORTHIAZIDE SANDOZ TAB 20/1	2-29-2016	3-13-2016	8
5249182	1	1931	C09BA02	1	ENALAPRIL/HYDROCHLOORTHIAZIDE SANDOZ TAB 20/1	2016-07-03	3-20-2016	9
5249182	1	1931	C09BA02	1	ENALAPRIL/HYDROCHLOORTHIAZIDE SANDOZ TAB 20/1	3-14-2016	3-27-2016	10
5249182	1	1931	C09BA02	1	ENALAPRIL/HYDROCHLOORTHIAZIDE SANDOZ TAB 20/1	3-21-2016	2016-03-04	11
5249182	1	1931	C09BA02	1	ENALAPRIL/HYDROCHLOORTHIAZIDE SANDOZ TAB 20/1	3-28-2016	2016-10-04	12
5249182	1	1931	C09BA02	1	ENALAPRIL/HYDROCHLOORTHIAZIDE SANDOZ TAB 20/1	2016-05-04	4-24-2016	13
5249182	1	1931	C09BA02	1	ENALAPRIL/HYDROCHLOORTHIAZIDE SANDOZ TAB 20/1	4-19-2016	2016-01-05	14
5249182	1	1931	C09BA02	1	ENALAPRIL/HYDROCHLOORTHIAZIDE SANDOZ TAB 20/1	4-24-2016	2016-08-05	15
5249182	1	1931	C09BA02	1	ENALAPRIL/HYDROCHLOORTHIAZIDE SANDOZ TAB 20/1	4-28-2016	2016-04-05	16
5249182	1	1931	C09BA02	1	ENALAPRIL/HYDROCHLOORTHIAZIDE SANDOZ TAB 20/1	2016-02-05	5-15-2016	17
5249182	1	1931	C09BA02	1	ENALAPRIL/HYDROCHLOORTHIAZIDE SANDOZ TAB 20/1	2016-09-05	5-22-2016	18
5249182	1	1931	C09BA02	1	ENALAPRIL/HYDROCHLOORTHIAZIDE SANDOZ TAB 20/1	5-15-2016	5-29-2016	19
5249182	1	1931	C09BA02	1	ENALAPRIL/HYDROCHLOORTHIAZIDE SANDOZ TAB 20/1	5-23-2016	2016-05-06	20
5249182	1	1931	C09BA02	1	ENALAPRIL/HYDROCHLOORTHIAZIDE SANDOZ TAB 20/1	5-30-2016	2016-12-06	21
5249182	1	1931	C09BA02	1	ENALAPRIL/HYDROCHLOORTHIAZIDE SANDOZ TAB 20/1	2016-08-06	6-19-2016	22
5249182	1	1931	C09BA02	1	ENALAPRIL/HYDROCHLOORTHIAZIDE SANDOZ TAB 20/1	6-13-2016	6-22-2016	23
5249182	1	1931	C09BA02	1	ENALAPRIL/HYDROCHLOORTHIAZIDE SANDOZ TAB 20/1	6-20-2016	2016-03-07	24
5249182	1	1931	C09BA02	1	ENALAPRIL/HYDROCHLOORTHIAZIDE SANDOZ TAB 20/1	6-27-2016	2016-10-07	25
5249182	1	1931	C09BA02	1	ENALAPRIL/HYDROCHLOORTHIAZIDE SANDOZ TAB 20/1	2016-04-07	7-17-2016	26
5249182	1	1931	C09BA02	1	ENALAPRIL/HYDROCHLOORTHIAZIDE SANDOZ TAB 20/1	2016-12-07	7-24-2016	27
5249182	1	1931	C09BA02	1	ENALAPRIL/HYDROCHLOORTHIAZIDE SANDOZ TAB 20/1	7-17-2016	7-31-2016	28
5249182	1	1931	C09BA02	1	ENALAPRIL/HYDROCHLOORTHIAZIDE SANDOZ TAB 20/1	7-25-2016	2016-03-08	29
5249182	1	1931	C09BA02	1	ENALAPRIL/HYDROCHLOORTHIAZIDE SANDOZ TAB 20/1	2016-01-08	8-14-2016	30
5249182	1	1931	C09BA02	1	ENALAPRIL/HYDROCHLOORTHIAZIDE SANDOZ TAB 20/1	2016-08-08	8-21-2016	31
5249182	1	1931	C09BA02	1	ENALAPRIL/HYDROCHLOORTHIAZIDE SANDOZ TAB 20/1	8-15-2016	8-28-2016	32
5249182	1	1931	C09BA02	1	ENALAPRIL/HYDROCHLOORTHIAZIDE SANDOZ TAB 20/1	8-22-2016	2016-04-09	33
5249182	1	1931	C09BA02	1	ENALAPRIL/HYDROCHLOORTHIAZIDE SANDOZ TAB 20/1	8-29-2016	2016-11-09	34
5249182	1	1931	C09BA02	1	ENALAPRIL/HYDROCHLOORTHIAZIDE SANDOZ TAB 20/1	2016-05-09	9-18-2016	35
5249182	1	1931	C09BA02	1	ENALAPRIL/HYDROCHLOORTHIAZIDE SANDOZ TAB 20/1	9-13-2016	9-25-2016	36
5249182	1	1931	C09BA02	1	ENALAPRIL/HYDROCHLOORTHIAZIDE SANDOZ TAB 20/1	9-19-2016	2016-02-10	37
5249182	1	1931	C09BA02	1	ENALAPRIL/HYDROCHLOORTHIAZIDE SANDOZ TAB 20/1	9-26-2016	2016-09-10	38
5249182	1	1931	C09BA02	1	ENALAPRIL/HYDROCHLOORTHIAZIDE SANDOZ TAB 20/1	10-18-2016	10-30-2016	39
5249182	1	1931	C09BA02	1	ENALAPRIL/HYDROCHLOORTHIAZIDE SANDOZ TAB 20/1	10-26-2016	2016-06-11	40
5249182	1	1931	C09BA02	1	ENALAPRIL/HYDROCHLOORTHIAZIDE SANDOZ TAB 20/1	10-31-2016	11-13-2016	41
5249182	1	1931	C09BA02	1	ENALAPRIL/HYDROCHLOORTHIAZIDE SANDOZ TAB 20/1	2016-07-11	11-20-2016	42
5249182	1	1931	C09BA02	1	ENALAPRIL/HYDROCHLOORTHIAZIDE SANDOZ TAB 20/1	11-15-2016	11-27-2016	43
5249182	1	1931	C09BA02	1	ENALAPRIL/HYDROCHLOORTHIAZIDE SANDOZ TAB 20/1	11-22-2016	2016-04-12	44
5249182	1	1931	C09BA02	1	ENALAPRIL/HYDROCHLOORTHIAZIDE SANDOZ TAB 20/1	11-29-2016	2016-11-12	45
5249182	1	1931	C09BA02	1	ENALAPRIL/HYDROCHLOORTHIAZIDE SANDOZ TAB 20/1	2016-06-12	12-18-2016	46
5249182	1	1931	C09BA02	1	ENALAPRIL/HYDROCHLOORTHIAZIDE SANDOZ TAB 20/1	2016-11-12	12-25-2016	47
5249182	1	1931	C09BA02	1	ENALAPRIL/HYDROCHLOORTHIAZIDE SANDOZ TAB 20/1	12-18-2016	2017-01-01	48
5249182	1	1931	C09BA02	1	ENALAPRIL/HYDROCHLOORTHIAZIDE SANDOZ TAB 20/1	12-22-2016	2017-08-01	49
5249182	1	1931	R05DA04	2	CODEINEFOSFAAT TEVA TABLET 10MG	2018-03-01	2018-06-01	50
5249182	1	1931	R05DA04	2	CODEINEFOSFAAT TEVA TABLET 10MG	3-19-2018	3-24-2018	51
5249182	1	1931	R05DA04	2	CODEINEFOSFAAT TEVA TABLET 10MG	3-19-2018	3-24-2018	52
5249182	1	1931	R05DA04	2	CODEINEFOSFAAT TEVA TABLET 10MG	3-19-2018	3-24-2018	53
5249182	1	1931	R05DA04	2	CODEINEFOSFAAT TEVA TABLET 10MG	2018-04-12	12-23-2018	54
5249182	1	1931	C09BA02	1	ENALAPRIL/HYDROCHLOORTHIAZIDE SANDOZ TAB 20/1	2018-04-12	12-23-2018	55
5249182	1	1931	R05DA04	2	CODEINEFOSFAAT TEVA TABLET 10MG	12-17-2018	2019-06-01	56
5249182	1	1931	C09BA02	1	ENALAPRIL/HYDROCHLOORTHIAZIDE SANDOZ TAB 20/1	12-17-2018	2019-06-01	57
5249182	1	1931	C09BA02	1	ENALAPRIL/HYDROCHLOORTHIAZIDE SANDOZ TAB 20/1	12-30-2018	1-20-2019	58
5249182	1	1931	R05DA04	2	CODEINEFOSFAAT TEVA TABLET 10MG	12-30-2018	1-20-2019	59
5249182	1	1931	R05DA04	2	CODEINEFOSFAAT TEVA TABLET 10MG	1-15-2019	2019-03-02	60
5249182	1	1931	C09BA02	1	ENALAPRIL/HYDROCHLOORTHIAZIDE SANDOZ TAB 20/1	1-15-2019	2019-03-02	61
5249182	1	1931	C09BA02	1	ENALAPRIL/HYDROCHLOORTHIAZIDE SANDOZ TAB 20/1	1-29-2019	2-17-2019	62
5249182	1	1931	R05DA04	2	CODEINEFOSFAAT TEVA TABLET 10MG	1-29-2019	2-17-2019	63
5249182	1	1931	C09BA02	1	ENALAPRIL/HYDROCHLOORTHIAZIDE SANDOZ TAB 20/1	2019-12-02	2019-03-03	64
5249182	1	1931	R05DA04	2	CODEINEFOSFAAT TEVA TABLET 10MG	2019-12-02	2019-03-03	65
5249182	1	1931	R05DA04	2	CODEINEFOSFAAT TEVA TABLET 10MG	2-26-2019	3-17-2019	66
5249182	1	1931	C09BA02	1	ENALAPRIL/HYDROCHLOORTHIAZIDE SANDOZ TAB 20/1	2-26-2019	3-17-2019	67
5249182	1	1931	C09BA02	1	ENALAPRIL/HYDROCHLOORTHIAZIDE SANDOZ TAB 20/1	2019-12-03	3-31-2019	68
5249182	1	1931	R05DA04	2	CODEINEFOSFAAT TEVA TABLET 10MG	2019-12-03	3-31-2019	69
5249182	1	1931	R05DA04	2	CODEINEFOSFAAT TEVA TABLET 10MG	3-26-2019	4-14-2019	70
5249182	1	1931	C09BA02	1	ENALAPRIL/HYDROCHLOORTHIAZIDE SANDOZ TAB 20/1	3-26-2019	4-14-2019	71
5249182	1	1931	R05DA04	2	CODEINEFOSFAAT TEVA TABLET 10MG	2019-09-04	4-28-2019	72
5249182	1	1931	C09BA02	1	ENALAPRIL/HYDROCHLOORTHIAZIDE SANDOZ TAB 20/1	2019-09-04	4-28-2019	73
5249182	1	1931	C09BA02	1	ENALAPRIL/HYDROCHLOORTHIAZIDE SANDOZ TAB 20/1	4-22-2019	2019-12-05	74
5249182	1	1931	R05DA04	2	CODEINEFOSFAAT TEVA TABLET 10MG	4-22-2019	2019-12-05	75
5249183	1	1931	C09BA02	1	ENALAPRIL/HYDROCHLOORTHIAZIDE SANDOZ TAB 20/1	2017-10-01	1-23-2017	1
5249183	1	1931	C09BA02	1	ENALAPRIL/HYDROCHLOORTHIAZIDE SANDOZ TAB 20/1	1-17-2017	1-30-2017	2
5249183	1	1931	C09BA02	1	ENALAPRIL/HYDROCHLOORTHIAZIDE SANDOZ TAB 20/1	1-24-2017	2017-06-02	3
5249183	1	1931	C09BA02	1	ENALAPRIL/HYDROCHLOORTHIAZIDE SANDOZ TAB 20/1	2017-01-02	2-13-2017	4
5249183	1	1931	C09BA02	1	ENALAPRIL/HYDROCHLOORTHIAZIDE SANDOZ TAB 20/1	2017-07-02	2-20-2017	5
5249183	1	1931	C09BA02	1	ENALAPRIL/HYDROCHLOORTHIAZIDE SANDOZ TAB 20/1	2-14-2017	2-27-2017	6
5249183	1	1931	C09BA02	1	ENALAPRIL/HYDROCHLOORTHIAZIDE SANDOZ TAB 20/1	2-21-2017	2017-06-03	7
5249183	1	1931	C09BA02	1	ENALAPRIL/HYDROCHLOORTHIAZIDE SANDOZ TAB 20/1	2-28-2017	3-13-2017	8
5249183	1	1931	C09BA02	1	ENALAPRIL/HYDROCHLOORTHIAZIDE SANDOZ TAB 20/1	2017-07-03	3-20-2017	9
5249183	1	1931	C09BA02	1	ENALAPRIL/HYDROCHLOORTHIAZIDE SANDOZ TAB 20/1	3-14-2017	3-27-2017	10
5249183	1	1931	C09BA02	1	ENALAPRIL/HYDROCHLOORTHIAZIDE SANDOZ TAB 20/1	3-21-2017	2017-03-04	11
5249183	1	1931	C09BA02	1	ENALAPRIL/HYDROCHLOORTHIAZIDE SANDOZ TAB 20/1	3-28-2017	2017-10-04	12
5249183	1	1931	C09BA02	1	ENALAPRIL/HYDROCHLOORTHIAZIDE SANDOZ TAB 20/1	2017-05-04	4-24-2017	13
5249183	1	1931	C09BA02	1	ENALAPRIL/HYDROCHLOORTHIAZIDE SANDOZ TAB 20/1	4-19-2017	2017-01-05	14
5249183	1	1931	C09BA02	1	ENALAPRIL/HYDROCHLOORTHIAZIDE SANDOZ TAB 20/1	4-24-2017	2017-08-05	15
5249183	1	1931	C09BA02	1	ENALAPRIL/HYDROCHLOORTHIAZIDE SANDOZ TAB 20/1	4-28-2017	2017-04-05	16
5249183	1	1931	C09BA02	1	ENALAPRIL/HYDROCHLOORTHIAZIDE SANDOZ TAB 20/1	2017-02-05	5-15-2017	17
5249183	1	1931	C09BA02	1	ENALAPRIL/HYDROCHLOORTHIAZIDE SANDOZ TAB 20/1	2017-09-05	5-22-2017	18
5249183	1	1931	C09BA02	1	ENALAPRIL/HYDROCHLOORTHIAZIDE SANDOZ TAB 20/1	5-15-2017	5-29-2017	19
5249183	1	1931	C09BA02	1	ENALAPRIL/HYDROCHLOORTHIAZIDE SANDOZ TAB 20/1	5-23-2017	2017-05-06	20
5249183	1	1931	C09BA02	1	ENALAPRIL/HYDROCHLOORTHIAZIDE SANDOZ TAB 20/1	5-30-2017	2017-12-06	21
5249183	1	1931	C09BA02	1	ENALAPRIL/HYDROCHLOORTHIAZIDE SANDOZ TAB 20/1	2017-08-06	6-19-2017	22
5249183	1	1931	C09BA02	1	ENALAPRIL/HYDROCHLOORTHIAZIDE SANDOZ TAB 20/1	6-13-2017	6-22-2017	23
5249183	1	1931	C09BA02	1	ENALAPRIL/HYDROCHLOORTHIAZIDE SANDOZ TAB 20/1	6-20-2017	2017-03-07	24
5249183	1	1931	C09BA02	1	ENALAPRIL/HYDROCHLOORTHIAZIDE SANDOZ TAB 20/1	6-27-2017	2017-10-07	25
5249183	1	1931	C09BA02	1	ENALAPRIL/HYDROCHLOORTHIAZIDE SANDOZ TAB 20/1	2017-04-07	7-17-2017	26
5249183	1	1931	C09BA02	1	ENALAPRIL/HYDROCHLOORTHIAZIDE SANDOZ TAB 20/1	2017-12-07	7-24-2017	27
5249183	1	1931	C09BA02	1	ENALAPRIL/HYDROCHLOORTHIAZIDE SANDOZ TAB 20/1	7-17-2017	7-31-2017	28
5249183	1	1931	C09BA02	1	ENALAPRIL/HYDROCHLOORTHIAZIDE SANDOZ TAB 20/1	7-25-2017	2017-03-08	29
5249183	1	1931	C09BA02	1	ENALAPRIL/HYDROCHLOORTHIAZIDE SANDOZ TAB 20/1	2017-01-08	8-14-2017	30
5249183	1	1931	C09BA02	1	ENALAPRIL/HYDROCHLOORTHIAZIDE SANDOZ TAB 20/1	2017-08-08	8-21-2017	31
5249183	1	1931	C09BA02	1	ENALAPRIL/HYDROCHLOORTHIAZIDE SANDOZ TAB 20/1	8-15-2017	8-28-2017	32
5249183	1	1931	C09BA02	1	ENALAPRIL/HYDROCHLOORTHIAZIDE SANDOZ TAB 20/1	8-22-2017	2017-04-09	33
5249183	1	1931	C09BA02	1	ENALAPRIL/HYDROCHLOORTHIAZIDE SANDOZ TAB 20/1	8-29-2017	2017-11-09	34
5249183	1	1931	C09BA02	1	ENALAPRIL/HYDROCHLOORTHIAZIDE SANDOZ TAB 20/1	2017-05-09	9-18-2017	35
5249183	1	1931	C09BA02	1	ENALAPRIL/HYDROCHLOORTHIAZIDE SANDOZ TAB 20/1	9-13-2017	9-25-2017	36
5249183	1	1931	C09BA02	1	ENALAPRIL/HYDROCHLOORTHIAZIDE SANDOZ TAB 20/1	9-19-2017	2017-02-10	37
5249183	1	1931	C09BA02	1	ENALAPRIL/HYDROCHLOORTHIAZIDE SANDOZ TAB 20/1	9-26-2017	2017-09-10	38
5249183	1	1931	C09BA02	1	ENALAPRIL/HYDROCHLOORTHIAZIDE SANDOZ TAB 20/1	10-18-2017	10-30-2017	39
5249183	1	1931	C09BA02	1	ENALAPRIL/HYDROCHLOORTHIAZIDE SANDOZ TAB 20/1	10-26-2017	2017-06-11	40
5249183	1	1931	C09BA02	1	ENALAPRIL/HYDROCHLOORTHIAZIDE SANDOZ TAB 20/1	10-31-2017	11-13-2017	41
5249183	1	1931	C09BA02	1	ENALAPRIL/HYDROCHLOORTHIAZIDE SANDOZ TAB 20/1	2017-07-11	11-20-2017	42
5249183	1	1931	C09BA02	1	ENALAPRIL/HYDROCHLOORTHIAZIDE SANDOZ TAB 20/1	11-15-2017	11-27-2017	43
5249183	1	1931	C09BA02	1	ENALAPRIL/HYDROCHLOORTHIAZIDE SANDOZ TAB 20/1	11-22-2017	2017-04-12	44
5249183	1	1931	C09BA02	1	ENALAPRIL/HYDROCHLOORTHIAZIDE SANDOZ TAB 20/1	11-29-2017	2017-11-12	45
5249183	1	1931	C09BA02	1	ENALAPRIL/HYDROCHLOORTHIAZIDE SANDOZ TAB 20/1	2017-06-12	12-18-2017	46
5249183	1	1931	C09BA02	1	ENALAPRIL/HYDROCHLOORTHIAZIDE SANDOZ TAB 20/1	2017-11-12	12-25-2017	47
5249183	1	1931	C09BA02	1	ENALAPRIL/HYDROCHLOORTHIAZIDE SANDOZ TAB 20/1	12-18-2017	2018-01-01	48
5249183	1	1931	C09BA02	1	ENALAPRIL/HYDROCHLOORTHIAZIDE SANDOZ TAB 20/1	12-22-2017	2018-08-01	49
5249183	1	1931	R05DA04	2	CODEINEFOSFAAT TEVA TABLET 10MG	2019-03-01	2019-06-01	50
5249183	1	1931	R05DA04	2	CODEINEFOSFAAT TEVA TABLET 10MG	3-19-2019	3-24-2019	51
5249183	1	1931	R05DA04	2	CODEINEFOSFAAT TEVA TABLET 10MG	3-19-2019	3-24-2019	52
5249183	1	1931	R05DA04	2	CODEINEFOSFAAT TEVA TABLET 10MG	3-19-2019	3-25-2019	53
5249183	1	1931	R05DA04	2	CODEINEFOSFAAT TEVA TABLET 10MG	2019-04-12	12-23-2019	54
5249183	1	1931	C09BA02	1	ENALAPRIL/HYDROCHLOORTHIAZIDE SANDOZ TAB 20/1	2019-04-12	12-23-2019	55
5249183	1	1931	R05DA04	2	CODEINEFOSFAAT TEVA TABLET 10MG	12-17-2019	2020-06-01	56
5249183	1	1931	C09BA02	1	ENALAPRIL/HYDROCHLOORTHIAZIDE SANDOZ TAB 20/1	12-17-2019	2020-06-01	57
5249183	1	1931	C09BA02	1	ENALAPRIL/HYDROCHLOORTHIAZIDE SANDOZ TAB 20/1	12-30-2019	1-20-2020	58
5249183	1	1931	R05DA04	2	CODEINEFOSFAAT TEVA TABLET 10MG	12-30-2019	1-20-2020	59
5249183	1	1931	R05DA04	2	CODEINEFOSFAAT TEVA TABLET 10MG	1-15-2020	2020-03-02	60
5249183	1	1931	C09BA02	1	ENALAPRIL/HYDROCHLOORTHIAZIDE SANDOZ TAB 20/1	1-15-2020	2020-03-02	61
5249183	1	1931	C09BA02	1	ENALAPRIL/HYDROCHLOORTHIAZIDE SANDOZ TAB 20/1	1-29-2020	2-17-2020	62
5249183	1	1931	R05DA04	2	CODEINEFOSFAAT TEVA TABLET 10MG	1-29-2020	2-17-2020	63
5249183	1	1931	C09BA02	1	ENALAPRIL/HYDROCHLOORTHIAZIDE SANDOZ TAB 20/1	2020-12-02	2020-02-03	64
5249183	1	1931	R05DA04	2	CODEINEFOSFAAT TEVA TABLET 10MG	2020-12-02	2020-02-03	65
5249183	1	1931	R05DA04	2	CODEINEFOSFAAT TEVA TABLET 10MG	2-26-2020	3-16-2020	66
5249183	1	1931	C09BA02	1	ENALAPRIL/HYDROCHLOORTHIAZIDE SANDOZ TAB 20/1	2-26-2020	3-16-2020	67
5249183	1	1931	C09BA02	1	ENALAPRIL/HYDROCHLOORTHIAZIDE SANDOZ TAB 20/1	2020-11-03	3-30-2020	68
5249183	1	1931	R05DA04	2	CODEINEFOSFAAT TEVA TABLET 10MG	2020-11-03	3-30-2020	69
5249183	1	1931	R05DA04	2	CODEINEFOSFAAT TEVA TABLET 10MG	3-25-2020	4-13-2020	70
5249183	1	1931	C09BA02	1	ENALAPRIL/HYDROCHLOORTHIAZIDE SANDOZ TAB 20/1	3-25-2020	4-13-2020	71
5249183	1	1931	R05DA04	2	CODEINEFOSFAAT TEVA TABLET 10MG	2020-08-04	4-27-2020	72
5249183	1	1931	C09BA02	1	ENALAPRIL/HYDROCHLOORTHIAZIDE SANDOZ TAB 20/1	2020-08-04	4-27-2020	73
5249183	1	1931	C09BA02	1	ENALAPRIL/HYDROCHLOORTHIAZIDE SANDOZ TAB 20/1	4-21-2020	2020-11-05	74
5249183	1	1931	R05DA04	2	CODEINEFOSFAAT TEVA TABLET 10MG	4-21-2020	2020-11-05	75
5688848	2	1949	R05CB02	2	BROOMHEXINE HCL SAN DRANK 1.6MG/ML	5-30-2016	6-13-2016	1
5688848	2	1949	C09AA04	1	PERINDOPRIL TERT-BUTYLAMINE GLENMARK TABLET 2	2016-07-06	2016-07-07	2
5688848	2	1949	C09AA04	1	PERINDOPRIL TERT-BUTYLAMINE SANDOZ TABLET 2MG	2017-03-04	2017-02-06	3
5688848	2	1949	C09AA04	1	PERINDOPRIL TERT-BUTYLAMINE GLENMARK TABLET 2	5-19-2017	8-17-2017	4
5688848	2	1949	C09AA04	1	PERINDOPRIL TERT-BUTYLAMINE SANDOZ TABLET 2MG	7-14-2017	2017-12-10	5
5688848	2	1949	R05CB02	2	BROOMHEXINE HCL SAN DRANK 0.8MG/ML	8-18-2017	2017-01-09	6
5688848	2	1949	C09AA04	1	PERINDOPRIL TERT-BUTYLAMINE SANDOZ TABLET 2MG	10-18-2017	1-16-2018	7
5688848	2	1949	C09AA04	1	PERINDOPRIL TERT-BUTYLAMINE SANDOZ TABLET 2MG	12-19-2017	3-19-2018	8
5688848	2	1949	R05CB02	2	BROOMHEXINE HCL SAN DRANK 1.6MG/ML	2018-09-02	2-23-2018	9
5688848	2	1949	C09AA04	1	PERINDOPRIL TERT-BUTYLAMINE SANDOZ TABLET 2MG	5-25-2018	8-23-2018	10
5688848	2	1949	C09AA04	1	PERINDOPRIL TERT-BUTYLAMINE GLENMARK TABLET 2	9-28-2018	12-27-2018	11
5688848	2	1949	R05CB01	2	ACETYLCYSTEINE SANIAS POEDER 200MG IN SACHET	9-28-2018	2018-12-10	12
5688848	2	1949	C09AA04	1	PERINDOPRIL TERT-BUTYLAMINE SANDOZ TABLET 2MG	2018-03-12	2019-03-03	13
5688848	2	1949	C09AA04	1	PERINDOPRIL TERT-BUTYLAMINE SANDOZ TABLET 2MG	2019-01-03	5-30-2019	14
5688848	2	1949	C09AA04	1	PERINDOPRIL TERT-BUTYLAMINE SANDOZ TABLET 2MG	5-24-2019	8-22-2019	15
5688848	2	1949	C09AA04	1	PERINDOPRIL TERT-BUTYLAMINE GLENMARK TABLET 2	5-24-2019	8-22-2019	16
5688848	2	1949	C09AA04	1	PERINDOPRIL TERT-BUTYLAMINE SANDOZ TABLET 2MG	5-24-2019	8-22-2019	17
5688848	2	1949	C09AA04	1	PERINDOPRIL TERT-BUTYLAMINE SANDOZ TABLET 2MG	2019-09-08	2019-07-11	18
5688848	2	1949	C09AA04	1	PERINDOPRIL TERT-BUTYLAMINE SANDOZ TABLET 2MG	1-14-2020	4-13-2020	19
5688848	2	1949	C09AA04	1	PERINDOPRIL TERT-BUTYLAMINE SANDOZ TABLET 2MG	4-30-2020	7-29-2020	20
5688848	2	1949	C09AA04	1	PERINDOPRIL TERT-BUTYLAMINE SANDOZ TABLET 2MG	2020-03-08	2020-01-11	21
5688848	2	1949	C09AA04	1	PERINDOPRIL TERT-BUTYLAMINE SANDOZ TABLET 2MG	2020-06-11	2021-04-02	22
5725556	1	1951	R05DA04	2	CODEINEFOSFAAT RP TABLET 10MG	10-17-2016	10-27-2016	1
5725556	1	1951	R05DA04	2	CODEINEFOSFAAT RP TABLET 20MG	10-25-2016	2016-04-11	2
5725556	1	1951	C09AA04	1	PERINDOPRIL TERT-BUTYLAMINE FOCUS TABLET 2MG	2016-01-12	12-31-2016	3
5725556	1	1951	C09AA04	1	PERINDOPRIL TERT-BUTYLAMINE FOCUS TABLET 2MG	12-21-2016	3-21-2017	4
5725556	1	1951	C09AA04	1	PERINDOPRIL TERT-BUTYLAMINE GLENMARK TABLET 2	3-20-2017	6-18-2017	5
5725556	1	1951	C09AA04	1	PERINDOPRIL TERT-BUTYLAMINE GLENMARK TABLET 2	2017-12-06	2017-10-09	6
5725556	1	1951	C09AA04	1	PERINDOPRIL TERT-BUTYLAMINE GLENMARK TABLET 2	9-18-2017	12-17-2017	7
5725556	1	1951	C09AA04	1	PERINDOPRIL TERT-BUTYLAMINE GLENMARK TABLET 2	2017-11-12	2018-11-03	8
5725556	1	1951	R05DA04	2	CODEINEFOSFAAT TEVA TABLET 10MG	1-22-2018	1-28-2018	9
5725556	1	1951	C09AA04	1	PERINDOPRIL TERT-BUTYLAMINE GLENMARK TABLET 2	2018-06-03	2018-04-06	10
5725556	1	1951	C09AA04	1	PERINDOPRIL TERT-BUTYLAMINE GLENMARK TABLET 2	2018-11-06	2018-09-09	11
5725556	1	1951	C09AA04	1	PERINDOPRIL TERT-BUTYLAMINE GLENMARK TABLET 2	2018-11-09	2018-10-12	12
5725556	1	1951	C09AA04	1	PERINDOPRIL TERT-BUTYLAMINE GLENMARK TABLET 2	2018-03-12	2019-03-03	13
5725556	1	1951	C09AA04	1	PERINDOPRIL TERT-BUTYLAMINE GLENMARK TABLET 2	2019-04-03	2019-02-06	14
5725556	1	1951	C09AA04	1	PERINDOPRIL TERT-BUTYLAMINE GLENMARK TABLET 2	5-27-2019	8-25-2019	15
5725556	1	1951	R05DA04	2	CODEINEFOSFAAT TEVA TABLET 10MG	6-19-2019	6-27-2019	16
5725556	1	1951	C09AA04	1	PERINDOPRIL TERT-BUTYLAMINE GLENMARK TABLET 2	8-26-2019	11-24-2019	17
5725556	1	1951	C09AA04	1	PERINDOPRIL TERT-BUTYLAMINE GLENMARK TABLET 2	2019-02-12	2020-01-03	18
5725556	1	1951	C09AA04	1	PERINDOPRIL TERT-BUTYLAMINE SANDOZ TABLET 2MG	2-17-2020	5-17-2020	19
5725556	1	1951	C09AA04	1	PERINDOPRIL TERT-BUTYLAMINE SANDOZ TABLET 2MG	5-18-2020	8-16-2020	20
5725556	1	1951	C09AA04	1	PERINDOPRIL TERT-BUTYLAMINE SANDOZ TABLET 2MG	8-24-2020	11-22-2020	21
5725556	1	1951	C09AA04	1	PERINDOPRIL TERT-BUTYLAMINE SANDOZ TABLET 2MG	11-23-2020	2-21-2021	22
5821184	1	1949	C09BB04	1	PERINDOPRIL TERT-BUTYL/AMLODIPINE CF TABL 8/	5-16-2018	5-31-2018	1
5821184	1	1949	C09BB04	1	PERINDOPRIL TERT-BUTYL/AMLODIPINE CF TABL 8/	5-16-2018	6-26-2018	2
5821184	1	1949	R05DA04	2	CODEINEFOSFAAT TEVA TABLET 15MG	6-26-2018	9-24-2018	3
5894364	2	1935	C09AA02	1	ENALAPRIL MALEAAT TEVA TABLET 20MG	2016-08-01	2-25-2016	1
5894364	2	1935	C09AA02	1	ENALAPRIL MALEAAT TEVA TABLET 20MG	2017-10-01	2017-03-03	2
5894364	2	1935	R05DA04	2	CODEINEFOSFAAT EXPHARMA TABLET 20MG	2017-12-01	10-22-2018	3
5894364	2	1935	C09AA02	1	ENALAPRIL MALEAAT TEVA TABLET 20MG	1-31-2018	2018-07-04	4
5894364	2	1935	R05DA04	2	CODEINEFOSFAAT EXPHARMA TABLET 20MG	6-15-2018	10-22-2018	5
5894364	2	1935	R05DA04	2	CODEINEFOSFAAT EXPHARMA TABLET 20MG	6-20-2019	10-22-2019	6
6024779	1	1955	C09AA03	1	LISINOPRIL SANDOZ TABLET 10MG	9-19-2018	9-26-2018	1
6024779	1	1955	R05CB02	2	BROOMHEXINE HCL SAN DRANK 1.6MG/ML	11-13-2018	11-27-2018	2
6197564	2	1931	R05DA04	2	CODEINEFOSFAAT RP TABLET 10MG	1-23-2015	4-23-2015	1
6197564	2	1931	C09BA02	1	ENALAPRIL/HYDROCHLOORTHIAZIDE RP TABLET 20/12	2-26-2015	5-27-2015	2
6197564	2	1931	C09AA02	1	ENALAPRIL MALEAAT SANDOZ TABLET 10MG	2015-08-04	2015-07-07	3
6197564	2	1931	R05DA04	2	CODEINEFOSFAAT RP TABLET 10MG	5-28-2015	8-26-2015	4
6197564	2	1931	R05CB01	2	ACETYLCYSTEINE APOTEX BRUISTABLET SKVR 600MG	1-14-2016	1-28-2016	5
6197564	2	1931	R05DA04	2	NATTERMAN BRONCHICUM EXTRA STERK STROOP	1-14-2016	1-28-2016	6
6197564	2	1931	R05DA04	2	CODEINEFOSFAAT RP TABLET 10MG	11-29-2016	12-14-2016	7
6197564	2	1931	R05DA04	2	CODEINEFOSFAAT TEVA TABLET 10MG	2017-11-01	1-21-2017	8
6197564	2	1931	R05DA04	2	CODEINEFOSFAAT TEVA TABLET 10MG	5-23-2017	2017-02-06	9
6197564	2	1931	R05DA04	2	CODEINEFOSFAAT TEVA TABLET 10MG	11-15-2017	2-13-2018	10
6197564	2	1931	R05CB01	2	ACETYLCYSTEINE HOESTT BRUIS APO BRUISTB SKVR	5-18-2018	5-25-2018	11
6197564	2	1931	R05DA04	2	CODEINEFOSFAAT EXPHARMA TABLET 10MG	2019-03-10	2019-11-10	12
6197564	2	1931	R05DA04	2	CODEINEFOSFAAT TEVA TABLET 10MG	2019-03-10	2019-11-10	13
6197564	2	1931	C09AA03	1	LISINOPRIL SANDOZ TABLET 5MG	2020-03-03	3-23-2020	14
6757730	2	1950	C09AA02	1	ENALAPRIL MALEAAT SANDOZ TABLET 5MG	2016-02-11	11-17-2016	1
6757730	2	1950	C09AA02	1	ENALAPRIL MALEAAT SANDOZ TABLET 10MG	2016-11-11	2017-09-02	2
6757730	2	1950	R05DA04	2	CODEINEFOSFAAT RP TABLET 10MG	11-25-2016	2016-02-12	3
6757730	2	1950	C09AA02	1	ENALAPRIL MALEAAT SANDOZ TABLET 10MG	12-23-2016	3-23-2017	4
6757730	2	1950	C09AA02	1	ENALAPRIL MALEAAT SANDOZ TABLET 20MG	3-28-2017	6-26-2017	5
6757730	2	1950	C09AA02	1	ENALAPRIL MALEAAT SANDOZ TABLET 20MG	6-20-2017	9-18-2017	6
6757730	2	1950	C09AA02	1	ENALAPRIL MALEAAT SANDOZ TABLET 20MG	9-22-2017	12-21-2017	7
6757730	2	1950	C09AA02	1	ENALAPRIL MALEAAT SANDOZ TABLET 20MG	2017-11-12	2018-11-03	8
6757730	2	1950	C09AA02	1	ENALAPRIL MALEAAT SANDOZ TABLET 20MG	3-26-2018	6-24-2018	9
6757730	2	1950	C09AA02	1	ENALAPRIL MALEAAT SANDOZ TABLET 20MG	6-26-2018	9-24-2018	10
6757730	2	1950	C09AA02	1	ENALAPRIL MALEAAT SANDOZ TABLET 20MG	8-22-2018	11-20-2018	11
6757730	2	1950	C09AA02	1	ENALAPRIL MALEAAT SANDOZ TABLET 20MG	2018-03-12	2019-03-03	12
6757730	2	1950	C09AA02	1	ENALAPRIL MALEAAT SANDOZ TABLET 20MG	3-25-2019	6-23-2019	13
6757730	2	1950	C09AA02	1	ENALAPRIL MALEAAT SANDOZ TABLET 10MG	6-24-2019	9-22-2019	14
6757730	2	1950	C09AA02	1	ENALAPRIL MALEAAT SANDOZ TABLET 20MG	6-26-2019	9-24-2019	15
6757730	2	1950	C09AA02	1	ENALAPRIL MALEAAT SANDOZ TABLET 20MG	8-27-2019	11-25-2019	16
6757730	2	1950	C09AA02	1	ENALAPRIL MALEAAT SANDOZ TABLET 20MG	11-18-2019	2-16-2020	17
6757730	2	1950	C09AA02	1	ENALAPRIL MALEAAT SANDOZ TABLET 20MG	2020-02-03	5-31-2020	18
6757730	2	1950	C09AA02	1	ENALAPRIL MALEAAT SANDOZ TABLET 20MG	5-28-2020	8-26-2020	19
6757730	2	1950	C09AA02	1	ENALAPRIL MALEAAT SANDOZ TABLET 20MG	8-19-2020	11-17-2020	20
6757730	2	1950	C09AA02	1	ENALAPRIL MALEAAT SANDOZ TABLET 20MG	11-24-2020	2-22-2021	21
7582028	2	1935	C09AA04	1	PERINDOPRIL TERT-BUTYLAMINE FOCUS TABLET 2MG	2016-07-03	3-22-2016	1
7582028	2	1935	C09AA04	1	PERINDOPRIL TERT-BUTYLAMINE FOCUS TABLET 2MG	3-17-2016	3-23-2016	2
7582028	2	1935	C09AA04	1	PERINDOPRIL TERT-BUTYLAMINE FOCUS TABLET 2MG	3-24-2016	3-30-2016	3
7582028	2	1935	C09AA04	1	PERINDOPRIL TERT-BUTYLAMINE FOCUS TABLET 2MG	3-31-2016	2016-06-04	4
7582028	2	1935	C09AA04	1	PERINDOPRIL TERT-BUTYLAMINE FOCUS TABLET 2MG	2016-07-04	4-13-2016	5
7582028	2	1935	C09AA04	1	PERINDOPRIL TERT-BUTYLAMINE FOCUS TABLET 2MG	4-14-2016	4-20-2016	6
7582028	2	1935	R05DA07	2	NOSCAPINE HCL SAN STROOP 1MG/ML	8-19-2016	8-21-2016	7
7582028	2	1935	R05DA07	2	ROTER NOSCAPECT DRAGEE 15MG	8-24-2016	8-29-2016	8
7582028	2	1935	R05DA09	2	DARO DEXTROMETHORFAN RETARD CAPS MGA 29.5MG	8-30-2016	2016-04-09	9
7582028	2	1935	R05DA09	2	DARO DEXTROMETHORFAN RETARD CAPS MGA 29.5MG	11-24-2016	2-22-2017	10
7852520	1	1957	R05DA04	2	CODEINEFOSFAAT TEVA TABLET 20MG	2018-10-01	1-25-2018	1
7852520	1	1957	R05DA04	2	CODEINEFOSFAAT TEVA TABLET 10MG	4-23-2018	5-23-2018	2
7852520	1	1957	C09AA02	1	ENALAPRIL MALEAAT CF TABLET 5MG	2018-06-11	2018-06-12	3
7852520	1	1957	C09AA02	1	ENALAPRIL MALEAAT CF TABLET 5MG	2018-04-12	2-26-2019	4
7852520	1	1957	R05DA04	2	CODEINEFOSFAAT TEVA TABLET 20MG	2019-09-01	1-19-2019	5
7852520	1	1957	R05DA04	2	CODEINEFOSFAAT TEVA TABLET 20MG	4-20-2020	4-28-2020	6
8053379	1	1945	C09AA04	1	PERINDOPRIL TERT-BUTYLAMINE GLENMARK TABLET 4	11-24-2016	2016-08-12	1
8053379	1	1945	R05CB01	2	FLUIMUCIL VASTZITTENDE HOEST BRUISTABLET 600M	2016-06-12	2017-04-02	2
8053379	1	1945	R05CB01	2	FLUIMUCIL VASTZITTENDE HOEST BRUISTABLET 600M	2017-03-01	2017-03-04	3
8053379	1	1945	R05CB01	2	FLUIMUCIL VASTZITTENDE HOEST BRUISTABLET 600M	2-23-2017	5-24-2017	4
8053379	1	1945	R05CB01	2	FLUIMUCIL VASTZITTENDE HOEST BRUISTABLET 600M	5-24-2017	8-22-2017	5
8053379	1	1945	R05CB01	2	FLUIMUCIL VASTZITTENDE HOEST BRUISTABLET 600M	2017-07-06	2017-07-07	6
8053379	1	1945	R05CB01	2	FLUIMUCIL VASTZITTENDE HOEST BRUISTABLET 600M	7-26-2017	10-24-2017	7
8053379	1	1945	R05CB01	2	FLUIMUCIL VASTZITTENDE HOEST BRUISTABLET 600M	2017-05-10	2017-04-11	8
8053379	1	1945	R05CB01	2	FLUIMUCIL VASTZITTENDE HOEST BRUISTABLET 600M	2017-09-11	2018-07-02	9
8053379	1	1945	C09AA04	1	PERINDOPRIL TERT-BUTYLAMINE GLENMARK TABLET 4	11-30-2017	12-20-2017	10
8053379	1	1945	R05CB01	2	FLUIMUCIL VASTZITTENDE HOEST BRUISTABLET 600M	2-13-2018	5-14-2018	11
8053379	1	1945	R05CB01	2	FLUIMUCIL VASTZITTENDE HOEST BRUISTABLET 600M	2018-08-03	3-23-2018	12
8053379	1	1945	R05CB01	2	FLUIMUCIL VASTZITTENDE HOEST BRUISTABLET 600M	3-19-2018	6-17-2018	13
8563418	2	1981	C09AA04	1	PERINDOPRIL TERT-BUTYLAMINE SANDOZ TABLET 4MG	11-21-2018	12-21-2018	1
8563418	2	1981	R05DA04	2	CODEINEFOSFAAT TEVA TABLET 10MG	11-27-2018	2018-11-12	2
8563418	2	1981	C09AA04	1	PERINDOPRIL TERT-BUTYLAMINE SANDOZ TABLET 4MG	12-20-2018	3-20-2019	3
9874231	1	1947	C09AA04	1	PERINDOPRIL TERT-BUTYLAMINE TEVA TABLET 2MG	2016-05-01	2-21-2016	1
9874231	1	1947	C09AA04	1	PERINDOPRIL TERT-BUTYLAMINE TEVA TABLET 2MG	2017-08-01	3-23-2017	2
9874231	1	1947	R05CB01	2	ACETYLCYSTEINE APOTEX BRUISTABLET SKVR 600MG	1-22-2017	2018-03-12	3
9874231	1	1947	C09AA04	1	PERINDOPRIL TERT-BUTYLAMINE TEVA TABLET 2MG	1-29-2018	2018-06-04	4
9874231	1	1947	R05CB01	2	ACETYLCYSTEINE APOTEX BRUISTABLET SKVR 600MG	6-16-2018	2018-03-12	5
9874231	1	1947	R05CB01	2	ACETYLCYSTEINE APOTEX BRUISTABLET SKVR 600MG	6-20-2019	2018-03-12	6
10448879	2	1955	C09AA02	1	ENALAPRIL MALEAAT SANDOZ TABLET 5MG	3-14-2019	3-29-2019	1
10448879	2	1955	C09AA02	1	ENALAPRIL MALEAAT SANDOZ TABLET 5MG	3-29-2019	6-27-2019	2
10448879	2	1955	C09AA02	1	ENALAPRIL MALEAAT SANDOZ TABLET 5MG	6-25-2019	9-23-2019	3
10448879	2	1955	C09AA02	1	ENALAPRIL MALEAAT SANDOZ TABLET 5MG	9-24-2019	12-23-2019	4
10448879	2	1955	C09AA02	1	ENALAPRIL MALEAAT SANDOZ TABLET 5MG	12-27-2019	3-26-2020	5
10448879	2	1955	R05DA04	2	CODEINEFOSFAAT EXPHARMA TABLET 10MG	2020-02-03	3-15-2020	6
11650037	2	1984	R05DA04	2	CODEINEFOSFAAT TEVA TABLET 10MG	2017-10-11	11-20-2017	1
11650037	2	1984	C09AA04	1	PERINDOPRIL TERT-BUTYLAMINE GLENMARK TABLET 8	2018-12-01	2-20-2018	2
11690996	1	1942	R05CA12	2	PROSPAN HOESTSIROOP STICK 5ML	11-13-2019	2020-11-02	1
11690996	1	1942	R05CA12	2	PROSPAN HOESTSIROOP STICK 5ML	11-19-2019	2-17-2020	2
11690996	1	1942	C09AA04	1	PERINDOPRIL TERT-BUTYLAMINE GLENMARK TABLET 2	11-28-2019	12-13-2019	3
11690996	1	1942	C09AA04	1	PERINDOPRIL TERT-BUTYLAMINE GLENMARK TABLET 2	2019-09-12	2020-12-03	4
11690996	1	1942	C09AA04	1	PERINDOPRIL TERT-BUTYLAMINE GLENMARK TABLET 2	2020-03-02	2020-10-06	5
11690996	1	1942	C09AA04	1	PERINDOPRIL TERT-BUTYLAMINE GLENMARK TABLET 2	5-29-2020	2020-08-09	6
11690996	1	1942	C09AA04	1	PERINDOPRIL TERT-BUTYLAMINE GLENMARK TABLET 2	8-28-2020	2020-07-12	7
11690996	1	1942	C09AA04	1	PERINDOPRIL TERT-BUTYLAMINE GLENMARK TABLET 2	11-26-2020	2021-07-03	8
12380144	1	1955	R05DA09	2	DARO DEXTROMETHORFAN RETARD CAPS MGA 29.5MG	12-17-2018	12-21-2018	1
12380144	1	1955	C09AA03	1	LISINOPRIL SANDOZ TABLET 5MG	2019-11-01	1-26-2019	2
12380144	1	1955	C09AA03	1	LISINOPRIL AUROBINDO TABLET 10MG	1-18-2019	2-17-2019	3
12380144	1	1955	C09AA03	1	LISINOPRIL AUROBINDO TABLET 10MG	2-15-2019	3-19-2019	4
12380144	1	1955	C09AA03	1	LISINOPRIL AUROBINDO TABLET 10MG	3-29-2019	4-28-2019	5
12664868	2	1950	C09AA04	1	PERINDOPRIL TERT-BUTYLAMINE FOCUS TABLET 2MG	2017-09-05	5-24-2017	1
12664868	2	1950	C09AA04	1	PERINDOPRIL TERT-BUTYLAMINE GLENMARK TABLET 2	5-23-2017	2017-06-08	2
12664868	2	1950	C09AA04	1	PERINDOPRIL TERT-BUTYLAMINE GLENMARK TABLET 2	5-30-2017	8-28-2017	3
12664868	2	1950	R05DA04	2	CODEINEFOSFAAT TEVA TABLET 20MG	2017-12-10	10-21-2017	4
12664868	2	1950	C09AA04	1	PERINDOPRIL TERT-BUTYLAMINE GLENMARK TABLET 2	10-30-2017	1-28-2018	5
12664868	2	1950	C09AA04	1	PERINDOPRIL TERT-BUTYLAMINE GLENMARK TABLET 4	2018-03-01	2018-03-04	6
12664868	2	1950	C09AA04	1	PERINDOPRIL TERT-BUTYLAMINE GLENMARK TABLET 4	3-30-2018	6-28-2018	7
12664868	2	1950	C09AA04	1	PERINDOPRIL TERT-BUTYLAMINE GLENMARK TABLET 4	2018-01-06	8-30-2018	8
12664868	2	1950	C09AA04	1	PERINDOPRIL TERT-BUTYLAMINE GLENMARK TABLET 4	7-25-2018	10-23-2018	9
12664868	2	1950	C09AA04	1	PERINDOPRIL TERT-BUTYLAMINE TEVA TABLET 4MG	11-13-2018	2019-11-02	10
12664868	2	1950	C09AA04	1	PERINDOPRIL TERT-BUTYLAMINE TEVA TABLET 4MG	2019-05-02	2019-06-05	11
12664868	2	1950	C09AA04	1	PERINDOPRIL TERT-BUTYLAMINE GLENMARK TABLET 4	2020-06-10	2020-05-12	12
12664868	2	1950	C09AA04	1	PERINDOPRIL TERT-BUTYLAMINE GLENMARK TABLET 4	2020-07-12	2021-07-03	13
12987428	1	1949	R05DA04	2	CODEINEFOSFAAT TEVA TABLET 20MG	2017-10-11	11-23-2017	1
12987428	1	1949	C09AA03	1	LISINOPRIL ACTAVIS TABLET 10MG	1-18-2018	2018-02-02	2
12987428	1	1949	C09AA03	1	LISINOPRIL ACTAVIS TABLET 10MG	2018-01-02	2018-04-03	3
12987428	1	1949	C09AA03	1	LISINOPRIL ACTAVIS TABLET 10MG	2018-09-03	2018-07-06	4
12987428	1	1949	C09AA03	1	LISINOPRIL ACTAVIS TABLET 10MG	2018-07-06	2018-05-09	5
12987428	1	1949	C09AA03	1	LISINOPRIL ACTAVIS TABLET 10MG	2018-05-09	2018-04-12	6
12987428	1	1949	C09AA03	1	LISINOPRIL ACTAVIS TABLET 10MG	2018-04-12	2019-04-03	7
12987428	1	1949	C09AA03	1	LISINOPRIL AUROBINDO TABLET 10MG	12-28-2018	3-28-2019	8
12987428	1	1949	C09AA03	1	LISINOPRIL ACTAVIS TABLET 10MG	2019-04-03	2019-02-06	9
12987428	1	1949	C09AA03	1	LISINOPRIL AUROBINDO TABLET 10MG	2019-02-07	9-30-2019	10
12987428	1	1949	C09AA03	1	LISINOPRIL AUROBINDO TABLET 10MG	9-30-2019	12-29-2019	11
12987428	1	1949	C09AA03	1	LISINOPRIL AUROBINDO TABLET 10MG	12-29-2019	3-28-2020	12
12987428	1	1949	C09AA03	1	LISINOPRIL AUROBINDO TABLET 10MG	3-28-2020	2020-06-07	13
12987428	1	1949	C09AA03	1	LISINOPRIL AUROBINDO TABLET 10MG	6-26-2020	2020-04-10	14
12987428	1	1949	C09AA03	1	LISINOPRIL AUROBINDO TABLET 10MG	9-24-2020	2021-02-01	15
12987428	1	1949	C09AA03	1	LISINOPRIL AUROBINDO TABLET 10MG	12-23-2020	2021-02-04	16
13379879	2	1954	R05DA04	2	CODEINEFOSFAAT TEVA TABLET 10MG	2019-09-12	2019-12-12	1
13379879	2	1954	C09AA02	1	ENALAPRIL MALEAAT TEVA TABLET 10MG	12-18-2019	3-17-2020	2
13379879	2	1954	C09AA02	1	ENALAPRIL MALEAAT AUROBINDO TABLET 10MG	3-16-2020	6-14-2020	3
13379879	2	1954	C09AA02	1	ENALAPRIL MALEAAT AUROBINDO TABLET 10MG	2020-11-05	2020-09-08	4
13379879	2	1954	C09AA02	1	ENALAPRIL MALEAAT AUROBINDO TABLET 10MG	2020-08-09	2020-07-12	5
13379879	2	1954	C09AA02	1	ENALAPRIL MALEAAT TEVA TABLET 10MG	2020-01-12	2021-01-03	6
13972124	1	1966	R05CA10	2	VERZACHTENDE HOESTSIROOP SAN	2016-01-12	12-15-2016	1
13972124	1	1966	C09AA02	1	ENALAPRIL MALEAAT SANDOZ TABLET 10MG	4-13-2017	5-13-2017	2
13972124	1	1966	C09AA02	1	ENALAPRIL MALEAAT SANDOZ TABLET 10MG	2017-10-05	2017-12-05	3
13972124	1	1966	C09AA02	1	ENALAPRIL MALEAAT SANDOZ TABLET 20MG	2017-11-05	5-26-2017	4
13972124	1	1966	C09AA02	1	ENALAPRIL MALEAAT SANDOZ TABLET 20MG	5-22-2017	8-20-2017	5
13972124	1	1966	C09AA02	1	ENALAPRIL MALEAAT SANDOZ TABLET 20MG	8-17-2017	11-15-2017	6
13972124	1	1966	C09AA02	1	ENALAPRIL MALEAAT SANDOZ TABLET 20MG	2017-01-11	2-13-2018	7
13972124	1	1966	C09AA02	1	ENALAPRIL MALEAAT SANDOZ TABLET 20MG	1-26-2018	5-13-2018	8
13972124	1	1966	C09AA02	1	ENALAPRIL MALEAAT SANDOZ TABLET 20MG	4-30-2018	2018-11-08	9
13972124	1	1966	C09AA02	1	ENALAPRIL MALEAAT SANDOZ TABLET 20MG	7-24-2018	2018-09-11	10
13972124	1	1966	C09AA02	1	ENALAPRIL MALEAAT SANDOZ TABLET 20MG	10-24-2018	2019-07-02	11
13972124	1	1966	C09AA02	1	ENALAPRIL MALEAAT SANDOZ TABLET 20MG	1-24-2019	2019-08-05	12
13972124	1	1966	C09AA02	1	ENALAPRIL MALEAAT SANDOZ TABLET 20MG	4-24-2019	2019-06-08	13
13972124	1	1966	C09AA02	1	ENALAPRIL MALEAAT SANDOZ TABLET 20MG	7-20-2019	2019-04-11	14
13972124	1	1966	C09AA02	1	ENALAPRIL MALEAAT SANDOZ TABLET 20MG	10-21-2019	2020-02-02	15
13972124	1	1966	C09AA02	1	ENALAPRIL MALEAAT SANDOZ TABLET 20MG	1-17-2020	2020-02-05	16
13972124	1	1966	C09AA02	1	ENALAPRIL MALEAAT SANDOZ TABLET 20MG	4-16-2020	7-31-2020	17
13972124	1	1966	C09AA02	1	ENALAPRIL MALEAAT SANDOZ TABLET 20MG	7-16-2020	10-29-2020	18
13972124	1	1966	C09AA02	1	ENALAPRIL MALEAAT SANDOZ TABLET 20MG	10-16-2020	1-27-2021	19
14139602	2	1963	C09AA04	1	PERINDOPRIL TERT-BUTYLAMINE GLENMARK TABLET 4	2-25-2019	2019-12-03	1
14139602	2	1963	C09AA04	1	PERINDOPRIL TERT-BUTYLAMINE GLENMARK TABLET 4	2019-11-03	2019-09-06	2
14139602	2	1963	R05DA07	2	ROTER NOSCAPECT DRAGEE 15MG	3-14-2019	2019-09-12	3
14139602	2	1963	R05DA04	2	CODEINEFOSFAAT TEVA TABLET 10MG	3-25-2019	3-30-2019	4
14139602	2	1963	C09AA04	1	PERINDOPRIL TERT-BUTYLAMINE GLENMARK TABLET 4	5-17-2019	7-16-2019	5
14139602	2	1963	C09AA04	1	PERINDOPRIL TERT-BUTYLAMINE GLENMARK TABLET 4	2019-10-08	2019-08-11	6
14139602	2	1963	C09AA04	1	PERINDOPRIL TERT-BUTYLAMINE GLENMARK TABLET 4	2019-08-11	2020-06-02	7
14139602	2	1963	C09AA04	1	PERINDOPRIL TERT-BUTYLAMINE GLENMARK TABLET 4	2020-06-02	2020-06-05	8
14139602	2	1963	C09AA04	1	PERINDOPRIL TERT-BUTYLAMINE GLENMARK TABLET 4	2020-06-05	2020-04-08	9
14139602	2	1963	C09AA04	1	PERINDOPRIL TERT-BUTYLAMINE GLENMARK TABLET 4	7-21-2020	10-19-2020	10
14139602	2	1963	C09AA04	1	PERINDOPRIL TERT-BUTYLAMINE GLENMARK TABLET 4	10-19-2020	1-17-2021	11
15517490	2	1943	C09AA02	1	ENALAPRIL MALEAAT SANDOZ TABLET 10MG	11-30-2018	12-15-2018	1
15517490	2	1943	C09AA02	1	ENALAPRIL MALEAAT SANDOZ TABLET 10MG	2018-11-12	12-26-2018	2
15517490	2	1943	R05DA04	2	CODEINEFOSFAAT TEVA TABLET 10MG	12-20-2018	9-16-2019	3
15517490	2	1943	C09AA02	1	ENALAPRIL MALEAAT SANDOZ TABLET 10MG	12-26-2018	3-26-2019	4
15517490	2	1943	C09AA02	1	ENALAPRIL MALEAAT SANDOZ TABLET 10MG	2-26-2019	3-28-2019	5
15752882	2	1977	C09AA02	1	ENALAPRIL MALEAAT TEVA TABLET 5MG	3-31-2015	6-29-2015	1
15752882	2	1977	R05DA04	2	CODEINEFOSFAAT TEVA TABLET 10MG	5-26-2015	5-31-2015	2
15752882	2	1977	C09AA02	1	ENALAPRIL MALEAAT TEVA TABLET 5MG	7-14-2015	2015-12-10	3
15752882	2	1977	C09AA02	1	ENALAPRIL MALEAAT TEVA TABLET 5MG	10-26-2015	1-24-2016	4
15752882	2	1977	C09AA02	1	ENALAPRIL MALEAAT TEVA TABLET 5MG	11-25-2015	2-23-2016	5
15752882	2	1977	C09AA02	1	ENALAPRIL MALEAAT TEVA TABLET 5MG	3-22-2016	6-20-2016	6
15752882	2	1977	C09AA02	1	ENALAPRIL MALEAAT TEVA TABLET 5MG	6-20-2016	9-18-2016	7
15770921	1	1965	R05DA07	2	ROTER NOSCAPECT DRAGEE 15MG	3-22-2016	6-20-2016	1
15770921	1	1965	C09AA04	1	PERINDOPRIL TERT-BUTYLAMINE FOCUS TABLET 2MG	4-28-2016	7-27-2016	2
15770921	1	1965	C09AA04	1	PERINDOPRIL TERT-BUTYLAMINE FOCUS TABLET 2MG	6-20-2016	7-27-2016	3
15770921	1	1965	C09AA04	1	PERINDOPRIL TERT-BUTYLAMINE FOCUS TABLET 2MG	8-30-2016	9-29-2016	4
15770921	1	1965	C09AA04	1	PERINDOPRIL TERT-BUTYLAMINE FOCUS TABLET 2MG	9-18-2016	12-17-2016	5
15770921	1	1965	C09AA04	1	PERINDOPRIL TERT-BUTYLAMINE FOCUS TABLET 2MG	12-17-2016	3-17-2017	6
15770921	1	1965	C09AA04	1	PERINDOPRIL TERT-BUTYLAMINE SANDOZ TABLET 2MG	3-17-2017	6-15-2017	7
15770921	1	1965	C09AA04	1	PERINDOPRIL TERT-BUTYLAMINE MYLAN TABLET 2MG	6-15-2017	9-13-2017	8
15770921	1	1965	C09AA04	1	PERINDOPRIL TERT-BUTYLAMINE MYLAN TABLET 2MG	9-13-2017	2017-12-12	9
15770921	1	1965	C09AA04	1	PERINDOPRIL TERT-BUTYLAMINE MYLAN TABLET 2MG	2017-12-12	2018-12-03	10
15770921	1	1965	C09AA04	1	PERINDOPRIL TERT-BUTYLAMINE MYLAN TABLET 2MG	2018-12-03	2018-10-06	11
15770921	1	1965	C09AA04	1	PERINDOPRIL TERT-BUTYLAMINE MYLAN TABLET 2MG	2018-10-06	2018-08-09	12
15770921	1	1965	C09AA04	1	PERINDOPRIL TERT-BUTYLAMINE MYLAN TABLET 2MG	2018-08-09	2018-07-12	13
15770921	1	1965	C09AA04	1	PERINDOPRIL TERT-BUTYLAMINE MYLAN TABLET 2MG	2018-07-12	2019-07-03	14
15770921	1	1965	C09AA04	1	PERINDOPRIL TERT-BUTYLAMINE SANDOZ TABLET 2MG	2019-07-03	2019-05-06	15
15770921	1	1965	C09AA04	1	PERINDOPRIL TERT-BUTYLAMINE GLENMARK TABLET 2	2019-05-06	2019-03-09	16
15770921	1	1965	C09AA04	1	PERINDOPRIL TERT-BUTYLAMINE TEVA TABLET 2MG	2019-03-09	2019-02-12	17
15770921	1	1965	C09AA04	1	PERINDOPRIL TERT-BUTYLAMINE TEVA TABLET 2MG	2019-03-09	11-29-2019	18
15770921	1	1965	C09AA04	1	PERINDOPRIL TERT-BUTYLAMINE TEVA TABLET 2MG	2019-02-12	2-29-2020	19
17188547	1	1963	R05DA04	2	CODEINEFOSFAAT TEVA TABLET 10MG	1-20-2017	2017-09-02	1
17188547	1	1963	C09AA03	1	LISINOPRIL ACCORD TABLET 5MG	2017-03-04	2017-03-05	2
17188547	1	1963	C09AA03	1	LISINOPRIL ACCORD TABLET 5MG	4-25-2017	5-25-2017	3
17188547	1	1963	C09AA03	1	LISINOPRIL ACCORD TABLET 5MG	5-15-2017	8-13-2017	4
17188547	1	1963	C09AA03	1	LISINOPRIL ACCORD TABLET 5MG	2017-04-08	2017-02-11	5
17188547	1	1963	C09AA03	1	LISINOPRIL ACCORD TABLET 5MG	11-16-2017	2-14-2018	6
17188547	1	1963	C09AA03	1	LISINOPRIL AUROBINDO TABLET 5MG	2018-12-02	5-23-2018	7
17188547	1	1963	C09AA03	1	LISINOPRIL AUROBINDO TABLET 5MG	5-15-2018	8-23-2018	8
17188547	1	1963	C09AA03	1	LISINOPRIL AUROBINDO TABLET 5MG	8-30-2018	2018-08-12	9
17188547	1	1963	C09AA03	1	LISINOPRIL AUROBINDO TABLET 5MG	2018-06-11	2-14-2019	10
17188547	1	1963	R05DA04	2	CODEINEFOSFAAT TEVA TABLET 20MG	2019-10-05	5-30-2019	11
17296400	2	1945	C09AA04	1	PERINDOPRIL TERT-BUTYLAMINE GLENMARK TABLET 4	7-20-2016	2016-04-08	1
17296400	2	1945	C09AA04	1	PERINDOPRIL TERT-BUTYLAMINE GLENMARK TABLET 4	2016-03-08	2016-02-09	2
17296400	2	1945	C09AA04	1	PERINDOPRIL TERT-BUTYLAMINE GLENMARK TABLET 4	8-30-2016	11-28-2016	3
17296400	2	1945	R05DA04	2	CODEINEFOSFAAT TEVA TABLET 20MG	9-20-2016	11-19-2016	4
17722364	1	1938	C09AA09	1	FOSINOPRILNATRIUM AURO TABLET 10MG	8-15-2016	8-30-2016	1
17722364	1	1938	C09AA09	1	FOSINOPRILNATRIUM AURO TABLET 10MG	8-20-2016	2016-03-11	2
17722364	1	1938	C09AA09	1	FOSINOPRILNATRIUM AURO TABLET 10MG	9-17-2016	12-16-2016	3
17722364	1	1938	R05CB01	2	ACETYLCYSTEINE TEVA POEDER 200MG IN SACHET	12-31-2016	2017-10-01	4
17722364	1	1938	C09AA09	1	FOSINOPRILNATRIUM AURO TABLET 10MG	1-19-2017	4-19-2017	5
17722364	1	1938	C09AA09	1	FOSINOPRILNATRIUM AURO TABLET 10MG	4-28-2017	7-27-2017	6
17722364	1	1938	C09AA09	1	FOSINOPRILNATRIUM AURO TABLET 10MG	7-28-2017	10-26-2017	7
17722364	1	1938	C09AA09	1	FOSINOPRILNATRIUM AUROBINDO TABLET 10MG	2017-06-10	12-25-2017	8
17722364	1	1938	C09AA09	1	FOSINOPRILNATRIUM AUROBINDO TABLET 10MG	10-24-2017	2017-03-12	9
17722364	1	1938	C09AA09	1	FOSINOPRILNATRIUM AUROBINDO TABLET 10MG	2-26-2018	2018-07-04	10
17722364	1	1938	C09AA09	1	FOSINOPRILNATRIUM AUROBINDO TABLET 10MG	2018-10-04	6-29-2018	11
17722364	1	1938	C09AA09	1	FOSINOPRILNATRIUM DOUBLE-E PHARMA TABLET 10MG	6-25-2018	9-13-2018	12
17722364	1	1938	C09AA09	1	FOSINOPRILNATRIUM AUROBINDO TABLET 10MG	9-17-2018	2018-06-12	13
17722364	1	1938	C09AA09	1	FOSINOPRILNATRIUM AUROBINDO TABLET 10MG	2018-03-12	2019-11-03	14
17722364	1	1938	C09AA09	1	FOSINOPRILNATRIUM SANDOZ TABLET 10MG	2019-12-03	2019-10-06	15
17722364	1	1938	C09AA09	1	FOSINOPRILNATRIUM MYLAN TABLET 10MG	4-17-2019	4-30-2019	16
17722364	1	1938	C09AA09	1	FOSINOPRILNATRIUM MYLAN TABLET 10MG	2019-01-05	5-14-2019	17
17722364	1	1938	C09AA09	1	FOSINOPRILNATRIUM MYLAN TABLET 10MG	5-15-2019	5-28-2019	18
17722364	1	1938	C09AA09	1	FOSINOPRILNATRIUM MYLAN TABLET 10MG	5-29-2019	2019-11-06	19
17722364	1	1938	C09AA09	1	FOSINOPRILNATRIUM MYLAN TABLET 10MG	2019-12-06	6-25-2019	20
17722364	1	1938	C09AA09	1	FOSINOPRILNATRIUM MYLAN TABLET 10MG	6-26-2019	2019-09-07	21
17722364	1	1938	C09AA09	1	FOSINOPRILNATRIUM MYLAN TABLET 10MG	2019-10-07	7-23-2019	22
17722364	1	1938	C09AA09	1	FOSINOPRILNATRIUM MYLAN TABLET 10MG	7-24-2019	2019-06-08	23
17722364	1	1938	C09AA09	1	FOSINOPRILNATRIUM MYLAN TABLET 10MG	2019-07-08	8-20-2019	24
17722364	1	1938	C09AA09	1	FOSINOPRILNATRIUM MYLAN TABLET 10MG	8-21-2019	2019-03-09	25
17722364	1	1938	C09AA09	1	FOSINOPRILNATRIUM MYLAN TABLET 10MG	2019-04-09	9-17-2019	26
17722364	1	1938	C09AA09	1	FOSINOPRILNATRIUM MYLAN TABLET 10MG	9-18-2019	2019-01-10	27
17722364	1	1938	C09AA09	1	FOSINOPRILNATRIUM MYLAN TABLET 10MG	2019-02-10	10-15-2019	28
17722364	1	1938	C09AA09	1	FOSINOPRILNATRIUM MYLAN TABLET 10MG	10-16-2019	10-29-2019	29
17722364	1	1938	C09AA09	1	FOSINOPRILNATRIUM MYLAN TABLET 10MG	10-30-2019	2019-12-11	30
17722364	1	1938	C09AA09	1	FOSINOPRILNATRIUM MYLAN TABLET 10MG	11-13-2019	11-26-2019	31
17722364	1	1938	C09AA09	1	FOSINOPRILNATRIUM MYLAN TABLET 10MG	11-27-2019	2019-10-12	32
17722364	1	1938	C09AA09	1	FOSINOPRILNATRIUM MYLAN TABLET 10MG	2019-11-12	12-24-2019	33
17722364	1	1938	C09AA09	1	FOSINOPRILNATRIUM MYLAN TABLET 10MG	12-25-2019	2020-07-01	34
17722364	1	1938	C09AA09	1	FOSINOPRILNATRIUM MYLAN TABLET 10MG	2020-08-01	1-21-2020	35
17722364	1	1938	C09AA09	1	FOSINOPRILNATRIUM MYLAN TABLET 10MG	1-22-2020	2020-04-02	36
17722364	1	1938	C09AA09	1	FOSINOPRILNATRIUM MYLAN TABLET 10MG	2020-05-02	2-18-2020	37
17722364	1	1938	C09AA09	1	FOSINOPRILNATRIUM MYLAN TABLET 10MG	2-19-2020	2020-03-03	38
17722364	1	1938	C09AA09	1	FOSINOPRILNATRIUM MYLAN TABLET 10MG	2020-04-03	3-17-2020	39
17722364	1	1938	C09AA09	1	FOSINOPRILNATRIUM MYLAN TABLET 10MG	3-18-2020	3-31-2020	40
17722364	1	1938	C09AA09	1	FOSINOPRILNATRIUM MYLAN TABLET 10MG	2020-01-04	4-14-2020	41
17722364	1	1938	C09AA09	1	FOSINOPRILNATRIUM MYLAN TABLET 10MG	4-15-2020	4-28-2020	42
17722364	1	1938	C09AA09	1	FOSINOPRILNATRIUM MYLAN TABLET 10MG	4-29-2020	2020-12-05	43
17722364	1	1938	C09AA09	1	FOSINOPRILNATRIUM MYLAN TABLET 10MG	5-13-2020	5-26-2020	44
17722364	1	1938	C09AA09	1	FOSINOPRILNATRIUM MYLAN TABLET 10MG	5-27-2020	2020-09-06	45
17722364	1	1938	C09AA09	1	FOSINOPRILNATRIUM MYLAN TABLET 10MG	2020-10-06	6-23-2020	46
17722364	1	1938	C09AA09	1	FOSINOPRILNATRIUM MYLAN TABLET 10MG	6-24-2020	2020-07-07	47
17722364	1	1938	C09AA09	1	FOSINOPRILNATRIUM MYLAN TABLET 10MG	2020-08-07	7-21-2020	48
17722364	1	1938	C09AA09	1	FOSINOPRILNATRIUM MYLAN TABLET 10MG	7-22-2020	2020-04-08	49
17722364	1	1938	C09AA09	1	FOSINOPRILNATRIUM MYLAN TABLET 10MG	2020-05-08	8-18-2020	50
17722364	1	1938	C09AA09	1	FOSINOPRILNATRIUM MYLAN TABLET 10MG	8-19-2020	2020-01-09	51
17722364	1	1938	C09AA09	1	FOSINOPRILNATRIUM MYLAN TABLET 10MG	2020-02-09	9-15-2020	52
17722364	1	1938	C09AA09	1	FOSINOPRILNATRIUM MYLAN TABLET 10MG	9-16-2020	9-29-2020	53
17722364	1	1938	C09AA09	1	FOSINOPRILNATRIUM MYLAN TABLET 10MG	9-30-2020	10-13-2020	54
17722364	1	1938	C09AA09	1	FOSINOPRILNATRIUM MYLAN TABLET 10MG	10-14-2020	10-27-2020	55
17722364	1	1938	C09AA09	1	FOSINOPRILNATRIUM MYLAN TABLET 10MG	10-28-2020	2020-10-11	56
17722364	1	1938	C09AA09	1	FOSINOPRILNATRIUM MYLAN TABLET 10MG	2020-11-11	11-24-2020	57
17722364	1	1938	C09AA09	1	FOSINOPRILNATRIUM MYLAN TABLET 10MG	11-25-2020	2020-08-12	58
17722364	1	1938	C09AA09	1	FOSINOPRILNATRIUM MYLAN TABLET 10MG	2020-09-12	12-22-2020	59
17722364	1	1938	C09AA09	1	FOSINOPRILNATRIUM MYLAN TABLET 10MG	12-23-2020	2021-05-01	60
17987402	2	1926	R05DA04	2	CODEINEFOSFAAT TEVA TABLET 10MG	1-30-2018	2018-07-02	1
17987402	2	1926	C09AA03	1	LISINOPRIL MYLAN TABLET 5MG	2018-03-05	2018-11-05	2
17987402	2	1926	C09AA03	1	LISINOPRIL MYLAN TABLET 5MG	5-14-2018	5-27-2018	3
17987402	2	1926	C09AA03	1	LISINOPRIL MYLAN TABLET 5MG	5-28-2018	2018-10-06	4
17987402	2	1926	C09AA03	1	LISINOPRIL MYLAN TABLET 5MG	2018-11-06	6-24-2018	5
17987402	2	1926	C09AA03	1	LISINOPRIL MYLAN TABLET 5MG	6-25-2018	2018-08-07	6
17987402	2	1926	C09AA03	1	LISINOPRIL MYLAN TABLET 5MG	2018-09-07	7-22-2018	7
17987402	2	1926	C09AA03	1	LISINOPRIL MYLAN TABLET 5MG	7-24-2018	2018-06-08	8
17987402	2	1926	C09AA03	1	LISINOPRIL MYLAN TABLET 5MG	2018-06-08	8-19-2018	9
17987402	2	1926	C09AA03	1	LISINOPRIL MYLAN TABLET 5MG	8-13-2018	8-26-2018	10
17987402	2	1926	C09AA03	1	LISINOPRIL MYLAN TABLET 5MG	8-20-2018	2018-02-09	11
17987402	2	1926	C09AA03	1	LISINOPRIL MYLAN TABLET 5MG	2018-03-09	9-16-2018	12
17987402	2	1926	C09AA03	1	LISINOPRIL MYLAN TABLET 5MG	9-17-2018	9-30-2018	13
17987402	2	1926	C09AA03	1	LISINOPRIL MYLAN TABLET 5MG	2018-01-10	10-14-2018	14
17987402	2	1926	C09AA03	1	LISINOPRIL MYLAN TABLET 5MG	10-15-2018	10-28-2018	15
17987402	2	1926	C09AA03	1	LISINOPRIL MYLAN TABLET 5MG	10-29-2018	2018-11-11	16
17987402	2	1926	C09AA03	1	LISINOPRIL MYLAN TABLET 5MG	2018-12-11	11-25-2018	17
17987402	2	1926	C09AA03	1	LISINOPRIL MYLAN TABLET 5MG	11-26-2018	2018-09-12	18
17987402	2	1926	C09AA03	1	LISINOPRIL MYLAN TABLET 5MG	2018-10-12	12-23-2018	19
17987402	2	1926	C09AA03	1	LISINOPRIL MYLAN TABLET 5MG	12-24-2018	2019-06-01	20
17987402	2	1926	C09AA03	1	LISINOPRIL MYLAN TABLET 5MG	2019-07-01	1-20-2019	21
17987402	2	1926	C09AA03	1	LISINOPRIL MYLAN TABLET 5MG	1-21-2019	1-21-2019	22
17987402	2	1926	C09AA03	1	LISINOPRIL MYLAN TABLET 10MG	1-21-2019	1-26-2019	23
17987402	2	1926	C09AA03	1	LISINOPRIL AUROBINDO TABLET 10MG	1-22-2019	2-21-2019	24
17987402	2	1926	C09AA03	1	LISINOPRIL MYLAN TABLET 10MG	2019-04-02	2-17-2019	25
17987402	2	1926	C09AA03	1	LISINOPRIL MYLAN TABLET 10MG	2-18-2019	2019-03-03	26
17987402	2	1926	R05CB02	2	BROOMHEXINE HCL SAM DRANK 1.6MG/ML	2-28-2019	2019-05-03	27
17987402	2	1926	C09AA03	1	LISINOPRIL MYLAN TABLET 10MG	2019-04-03	3-17-2019	28
17987402	2	1926	C09AA03	1	LISINOPRIL MYLAN TABLET 10MG	3-18-2019	3-31-2019	29
17987402	2	1926	C09AA03	1	LISINOPRIL MYLAN TABLET 10MG	2019-01-04	4-14-2019	30
17987402	2	1926	C09AA03	1	LISINOPRIL MYLAN TABLET 10MG	4-15-2019	4-28-2019	31
17987402	2	1926	C09AA03	1	LISINOPRIL MYLAN TABLET 10MG	4-29-2019	2019-12-05	32
17987402	2	1926	C09AA03	1	LISINOPRIL MYLAN TABLET 10MG	5-13-2019	5-26-2019	33
17987402	2	1926	C09AA03	1	LISINOPRIL MYLAN TABLET 10MG	5-27-2019	2019-09-06	34
17987402	2	1926	C09AA03	1	LISINOPRIL MYLAN TABLET 10MG	2019-11-06	6-24-2019	35
17987402	2	1926	C09AA03	1	LISINOPRIL MYLAN TABLET 10MG	6-24-2019	2019-07-07	36
17987402	2	1926	C09AA03	1	LISINOPRIL MYLAN TABLET 10MG	2019-08-07	7-21-2019	37
17987402	2	1926	C09AA03	1	LISINOPRIL MYLAN TABLET 10MG	7-22-2019	2019-04-08	38
17987402	2	1926	C09AA03	1	LISINOPRIL MYLAN TABLET 10MG	2019-05-08	8-18-2019	39
17987402	2	1926	C09AA03	1	LISINOPRIL MYLAN TABLET 10MG	8-19-2019	2019-01-09	40
17987402	2	1926	C09AA03	1	LISINOPRIL MYLAN TABLET 10MG	2019-02-09	9-15-2019	41
17987402	2	1926	C09AA03	1	LISINOPRIL MYLAN TABLET 10MG	9-16-2019	9-29-2019	42
17987402	2	1926	C09AA03	1	LISINOPRIL MYLAN TABLET 10MG	9-30-2019	10-13-2019	43
17987402	2	1926	C09AA03	1	LISINOPRIL MYLAN TABLET 10MG	10-14-2019	10-27-2019	44
17987402	2	1926	C09AA03	1	LISINOPRIL MYLAN TABLET 10MG	10-28-2019	2019-10-11	45
17987402	2	1926	C09AA03	1	LISINOPRIL MYLAN TABLET 10MG	2019-11-11	11-24-2019	46
17987402	2	1926	C09AA03	1	LISINOPRIL MYLAN TABLET 10MG	11-25-2019	2019-08-12	47
17987402	2	1926	C09AA03	1	LISINOPRIL MYLAN TABLET 10MG	2019-09-12	12-22-2019	48
17987402	2	1926	C09AA03	1	LISINOPRIL MYLAN TABLET 10MG	12-23-2019	2020-05-01	49
17987402	2	1926	C09AA03	1	LISINOPRIL MYLAN TABLET 10MG	2020-06-01	1-19-2020	50
17987402	2	1926	C09AA03	1	LISINOPRIL MYLAN TABLET 10MG	1-20-2020	2020-02-02	51
17987402	2	1926	C09AA03	1	LISINOPRIL MYLAN TABLET 10MG	2020-03-02	2-16-2020	52
17987402	2	1926	C09AA03	1	LISINOPRIL MYLAN TABLET 10MG	2-17-2020	2020-01-03	53
17987402	2	1926	C09AA03	1	LISINOPRIL MYLAN TABLET 10MG	2020-02-03	3-15-2020	54
17987402	2	1926	C09AA03	1	LISINOPRIL MYLAN TABLET 10MG	3-16-2020	3-29-2020	55
17987402	2	1926	C09AA03	1	LISINOPRIL MYLAN TABLET 10MG	3-30-2020	2020-12-04	56
17987402	2	1926	C09AA03	1	LISINOPRIL MYLAN TABLET 10MG	2020-10-04	4-23-2020	57
17987402	2	1926	C09AA03	1	LISINOPRIL MYLAN TABLET 10MG	4-24-2020	2020-07-05	58
17987402	2	1926	C09AA03	1	LISINOPRIL MYLAN TABLET 10MG	2020-11-05	5-24-2020	59
17987402	2	1926	C09AA03	1	LISINOPRIL MYLAN TABLET 10MG	5-25-2020	2020-07-06	60
17987402	2	1926	C09AA03	1	LISINOPRIL MYLAN TABLET 10MG	2020-08-06	6-21-2020	61
17987402	2	1926	C09AA03	1	LISINOPRIL MYLAN TABLET 10MG	6-22-2020	2020-05-07	62
17987402	2	1926	C09AA03	1	LISINOPRIL MYLAN TABLET 10MG	2020-06-07	7-19-2020	63
17987402	2	1926	C09AA03	1	LISINOPRIL MYLAN TABLET 10MG	7-20-2020	2020-02-08	64
17987402	2	1926	C09AA03	1	LISINOPRIL MYLAN TABLET 10MG	2020-03-08	8-16-2020	65
17987402	2	1926	C09AA03	1	LISINOPRIL MYLAN TABLET 10MG	8-17-2020	8-30-2020	66
17987402	2	1926	C09AA03	1	LISINOPRIL MYLAN TABLET 10MG	8-31-2020	9-13-2020	67
17987402	2	1926	C09AA03	1	LISINOPRIL MYLAN TABLET 10MG	9-14-2020	9-27-2020	68
17987402	2	1926	C09AA03	1	LISINOPRIL MYLAN TABLET 10MG	9-28-2020	2020-11-10	69
17987402	2	1926	C09AA03	1	LISINOPRIL MYLAN TABLET 10MG	2020-12-10	10-25-2020	70
17987402	2	1926	C09AA03	1	LISINOPRIL MYLAN TABLET 10MG	10-26-2020	2020-08-11	71
17987402	2	1926	C09AA03	1	LISINOPRIL MYLAN TABLET 10MG	2020-09-11	11-22-2020	72
17987402	2	1926	C09AA03	1	LISINOPRIL MYLAN TABLET 10MG	11-23-2020	2020-06-12	73
17987402	2	1926	C09AA03	1	LISINOPRIL MYLAN TABLET 10MG	2020-07-12	12-20-2020	74
17987402	2	1926	C09AA03	1	LISINOPRIL AUROBINDO TABLET 10MG	12-21-2020	2021-03-01	75
20096102	1	1966	C09AA04	1	PERINDOPRIL TERT-BUTYLAMINE GLENMARK TABLET 2	2018-07-06	8-20-2018	1
20096102	1	1966	C09AA04	1	PERINDOPRIL TERT-BUTYLAMINE SANDOZ TABLET 2MG	8-27-2018	11-25-2018	2
20096102	1	1966	C09AA04	1	PERINDOPRIL TERT-BUTYLAMINE GLENMARK TABLET 2	9-17-2018	12-16-2018	3
20096102	1	1966	C09AA04	1	PERINDOPRIL TERT-BUTYLAMINE MYLAN TABLET 2MG	10-24-2018	12-17-2018	4
20096102	1	1966	C09AA04	1	PERINDOPRIL TERT-BUTYLAMINE MYLAN TABLET 4MG	11-30-2018	2-28-2019	5
20096102	1	1966	C09AA04	1	PERINDOPRIL TERT-BUTYLAMINE GLENMARK TABLET 2	3-26-2019	5-25-2019	6
20096102	1	1966	C09AA04	1	PERINDOPRIL TERT-BUTYLAMINE GLENMARK TABLET 4	3-26-2019	5-25-2019	7
20096102	1	1966	R05DA04	2	CODEINEFOSFAAT TEVA TABLET 20MG	3-27-2019	2019-06-04	8
20096102	1	1966	R05DA04	2	CODEINEFOSFAAT TEVA TABLET 20MG	4-23-2019	3-27-2019	9
20096102	1	1966	C09AA04	1	PERINDOPRIL TERT-BUTYLAMINE GLENMARK TABLET 4	5-25-2019	8-23-2019	10
20096102	1	1966	C09AA04	1	PERINDOPRIL TERT-BUTYLAMINE GLENMARK TABLET 2	6-21-2019	8-23-2019	11
20096102	1	1966	C09AA04	1	PERINDOPRIL TERT-BUTYLAMINE GLENMARK TABLET 2	9-25-2019	11-21-2019	12
20096102	1	1966	C09AA04	1	PERINDOPRIL TERT-BUTYLAMINE GLENMARK TABLET 2	3-25-2020	5-19-2020	13
20096102	1	1966	C09AA04	1	PERINDOPRIL TERT-BUTYLAMINE MYLAN TABLET 2MG	6-26-2020	8-17-2020	14
20096102	1	1966	C09AA04	1	PERINDOPRIL TERT-BUTYLAMINE GLENMARK TABLET 2	12-23-2020	2-13-2021	15
20596520	1	1942	R05DA04	2	CODEINEFOSFAAT RP TABLET 20MG	1-26-2016	1-31-2016	1
20596520	1	1942	C09AA04	1	PERINDOPRIL TERT-BUTYLAMINE SANDOZ TABLET 4MG	12-30-2016	1-29-2017	2
20596520	1	1942	C09AA04	1	PERINDOPRIL TERT-BUTYLAMINE SANDOZ TABLET 2MG	1-19-2017	4-19-2017	3
20596520	1	1942	C09AA04	1	PERINDOPRIL TERT-BUTYLAMINE SANDOZ TABLET 4MG	1-19-2017	4-19-2017	4
20596520	1	1942	C09AA04	1	PERINDOPRIL TERT-BUTYLAMINE SANDOZ TABLET 4MG	2017-03-04	2017-02-07	5
20596520	1	1942	C09AA04	1	PERINDOPRIL TERT-BUTYLAMINE SANDOZ TABLET 2MG	2017-03-04	2017-02-07	6
20596520	1	1942	C09AA04	1	PERINDOPRIL TERT-BUTYLAMINE SANDOZ TABLET 2MG	6-16-2017	9-30-2017	7
20596520	1	1942	C09AA04	1	PERINDOPRIL TERT-BUTYLAMINE SANDOZ TABLET 4MG	6-16-2017	9-30-2017	8
20596520	1	1942	C09AA04	1	PERINDOPRIL TERT-BUTYLAMINE SANDOZ TABLET 2MG	9-27-2017	2018-02-01	9
20596520	1	1942	C09AA04	1	PERINDOPRIL TERT-BUTYLAMINE SANDOZ TABLET 4MG	9-27-2017	2018-02-01	10
20596520	1	1942	C09AA04	1	PERINDOPRIL TERT-BUTYLAMINE SANDOZ TABLET 4MG	11-27-2017	2018-02-04	11
20596520	1	1942	C09AA04	1	PERINDOPRIL TERT-BUTYLAMINE SANDOZ TABLET 2MG	11-27-2017	2018-02-04	12
20596520	1	1942	C09AA04	1	PERINDOPRIL TERT-BUTYLAMINE SANDOZ TABLET 4MG	2018-05-03	2018-09-06	13
20596520	1	1942	C09AA04	1	PERINDOPRIL TERT-BUTYLAMINE SANDOZ TABLET 2MG	2018-05-03	2018-09-06	14
20596520	1	1942	C09AA04	1	PERINDOPRIL TERT-BUTYLAMINE SANDOZ TABLET 4MG	2018-07-06	2018-07-09	15
20596520	1	1942	C09AA04	1	PERINDOPRIL TERT-BUTYLAMINE SANDOZ TABLET 2MG	2018-07-06	2018-07-09	16
20596520	1	1942	C09AA04	1	PERINDOPRIL TERT-BUTYLAMINE SANDOZ TABLET 4MG	8-24-2018	2018-06-12	17
20596520	1	1942	C09AA04	1	PERINDOPRIL TERT-BUTYLAMINE SANDOZ TABLET 2MG	8-24-2018	2018-06-12	18
20596520	1	1942	C09AA04	1	PERINDOPRIL TERT-BUTYLAMINE SANDOZ TABLET 4MG	11-27-2018	2019-06-03	19
20596520	1	1942	C09AA04	1	PERINDOPRIL TERT-BUTYLAMINE SANDOZ TABLET 2MG	11-27-2018	2019-06-03	20
20596520	1	1942	C09AA04	1	PERINDOPRIL TERT-BUTYLAMINE SANDOZ TABLET 4MG	1-22-2019	4-22-2019	21
20596520	1	1942	C09AA04	1	PERINDOPRIL TERT-BUTYLAMINE MYLAN TABLET 2MG	1-22-2019	4-22-2019	22
20596520	1	1942	C09AA04	1	PERINDOPRIL TERT-BUTYLAMINE SANDOZ TABLET 2MG	2019-11-04	7-21-2019	23
20596520	1	1942	C09AA04	1	PERINDOPRIL TERT-BUTYLAMINE SANDOZ TABLET 4MG	2019-11-04	7-21-2019	24
20596520	1	1942	C09AA04	1	PERINDOPRIL TERT-BUTYLAMINE SANDOZ TABLET 4MG	2019-03-07	10-19-2019	25
20596520	1	1942	C09AA04	1	PERINDOPRIL TERT-BUTYLAMINE SANDOZ TABLET 2MG	2019-03-07	10-19-2019	26
20596520	1	1942	C09AA04	1	PERINDOPRIL TERT-BUTYLAMINE SANDOZ TABLET 2MG	2019-07-10	1-17-2020	27
20596520	1	1942	C09AA04	1	PERINDOPRIL TERT-BUTYLAMINE SANDOZ TABLET 4MG	2019-07-10	1-17-2020	28
20596520	1	1942	C09AA04	1	PERINDOPRIL TERT-BUTYLAMINE SANDOZ TABLET 2MG	2020-09-01	4-16-2020	29
20596520	1	1942	C09AA04	1	PERINDOPRIL TERT-BUTYLAMINE SANDOZ TABLET 4MG	2020-09-01	4-16-2020	30
20596520	1	1942	C09AA04	1	PERINDOPRIL TERT-BUTYLAMINE SANDOZ TABLET 2MG	3-31-2020	7-15-2020	31
20596520	1	1942	C09AA04	1	PERINDOPRIL TERT-BUTYLAMINE SANDOZ TABLET 4MG	3-31-2020	7-15-2020	32
20596520	1	1942	C09AA04	1	PERINDOPRIL TERT-BUTYLAMINE SANDOZ TABLET 4MG	6-30-2020	10-13-2020	33
20596520	1	1942	C09AA04	1	PERINDOPRIL TERT-BUTYLAMINE SANDOZ TABLET 2MG	6-30-2020	10-13-2020	34
20596520	1	1942	C09AA04	1	PERINDOPRIL TERT-BUTYLAMINE SANDOZ TABLET 2MG	9-25-2020	2021-11-01	35
20596520	1	1942	C09AA04	1	PERINDOPRIL TERT-BUTYLAMINE SANDOZ TABLET 4MG	9-25-2020	2021-11-01	36
20596520	1	1942	C09AA04	1	PERINDOPRIL TERT-BUTYLAMINE SANDOZ TABLET 2MG	12-30-2020	2021-11-04	37
20596520	1	1942	C09AA04	1	PERINDOPRIL TERT-BUTYLAMINE SANDOZ TABLET 4MG	12-30-2020	2021-11-04	38
20596700	2	1934	C09AA02	1	ENALAPRIL MALEAAT SANDOZ TABLET 10MG	12-20-2018	3-20-2019	1
20596700	2	1934	C09AA02	1	ENALAPRIL MALEAAT SANDOZ TABLET 20MG	12-20-2018	3-20-2019	2
20596700	2	1934	C09AA02	1	ENALAPRIL MALEAAT SANDOZ TABLET 20MG	3-25-2019	6-23-2019	3
20596700	2	1934	R05DA07	2	NOSCAPINE HCL SANDOZ STROOP 1MG/ML	3-25-2019	3-30-2019	4
20596700	2	1934	R05CB02	2	BROOMHEXINE HCL SAM DRANK 0.8MG/ML	4-24-2019	2019-08-05	5
20596700	2	1934	C09AA02	1	ENALAPRIL MALEAAT SANDOZ TABLET 20MG	6-17-2019	9-15-2019	6
20596700	2	1934	C09AA02	1	ENALAPRIL MALEAAT SANDOZ TABLET 20MG	2019-04-09	2019-03-12	7
20596700	2	1934	C09AA02	1	ENALAPRIL MALEAAT SANDOZ TABLET 20MG	2019-10-12	2020-09-03	8
20596700	2	1934	C09AA02	1	ENALAPRIL MALEAAT SANDOZ TABLET 20MG	2019-10-12	2020-09-03	9
20596700	2	1934	C09AA02	1	ENALAPRIL MALEAAT SANDOZ TABLET 20MG	2-21-2020	5-21-2020	10
20596700	2	1934	C09AA02	1	ENALAPRIL MALEAAT SANDOZ TABLET 20MG	4-23-2020	7-18-2020	11
20596700	2	1934	C09AA02	1	ENALAPRIL MALEAAT SANDOZ TABLET 20MG	2020-02-07	10-16-2020	12
20596700	2	1934	C09AA02	1	ENALAPRIL MALEAAT SANDOZ TABLET 20MG	2020-07-10	1-14-2021	13
20596700	2	1934	C09AA02	1	ENALAPRIL MALEAAT SANDOZ TABLET 20MG	12-30-2020	4-14-2021	14
20596701	2	1934	C09AA02	1	ENALAPRIL MALEAAT SANDOZ TABLET 10MG	12-20-2018	3-20-2019	1
20596701	2	1934	C09AA02	1	ENALAPRIL MALEAAT SANDOZ TABLET 20MG	12-20-2018	3-20-2019	2
20596701	2	1934	C09AA02	1	ENALAPRIL MALEAAT SANDOZ TABLET 20MG	3-25-2019	6-23-2019	3
20596701	2	1934	R05DA07	2	NOSCAPINE HCL SANDOZ STROOP 1MG/ML	3-25-2019	3-30-2019	4
20596701	2	1934	R05CB02	2	BROOMHEXINE HCL SAM DRANK 0.8MG/ML	4-24-2019	2019-08-05	5
20596701	2	1934	C09AA02	1	ENALAPRIL MALEAAT SANDOZ TABLET 20MG	6-17-2019	9-15-2019	6
20596701	2	1934	C09AA02	1	ENALAPRIL MALEAAT SANDOZ TABLET 20MG	2019-04-09	2019-03-12	7
20596701	2	1934	C09AA02	1	ENALAPRIL MALEAAT SANDOZ TABLET 20MG	2019-10-12	2020-09-03	8
20596701	2	1934	C09AA02	1	ENALAPRIL MALEAAT SANDOZ TABLET 20MG	2019-10-12	2020-09-03	9
20596701	2	1934	C09AA02	1	ENALAPRIL MALEAAT SANDOZ TABLET 20MG	2-21-2020	5-21-2020	10
20596701	2	1934	C09AA02	1	ENALAPRIL MALEAAT SANDOZ TABLET 20MG	4-23-2020	7-18-2020	11
20596701	2	1934	C09AA02	1	ENALAPRIL MALEAAT SANDOZ TABLET 20MG	2020-02-07	10-16-2020	12
20596701	2	1934	C09AA02	1	ENALAPRIL MALEAAT SANDOZ TABLET 20MG	2020-07-10	1-14-2021	13
20596701	2	1934	C09AA02	1	ENALAPRIL MALEAAT SANDOZ TABLET 20MG	12-30-2020	4-14-2021	14
21393326	2	1973	R05DA04	2	CODEINEFOSFAAT TEVA TABLET 20MG	9-19-2018	9-29-2018	1
21393326	2	1973	C09AA03	1	LISINOPRIL TEVA TABLET 10MG	2018-06-12	2019-05-01	2
21393326	2	1973	C09AA03	1	LISINOPRIL TEVA TABLET 10MG	2019-04-01	2019-04-04	3
21393326	2	1973	R05DA04	2	CODEINEFOSFAAT TEVA TABLET 20MG	4-23-2019	2019-08-05	4
21393326	2	1973	R05DA04	2	CODEINEFOSFAAT EXPHARMA TABLET 20MG	12-29-2020	1-13-2021	5
22328528	2	1962	C09AA03	1	LISINOPRIL SANDOZ TABLET 5MG	10-21-2016	11-20-2016	1
22328528	2	1962	C09AA03	1	LISINOPRIL SANDOZ TABLET 5MG	2016-08-11	2017-06-02	2
22328528	2	1962	R05CB01	2	FLUIMUCIL TABLET 600MG	2016-12-12	12-26-2016	3
22328528	2	1962	C09AA03	1	LISINOPRIL ACCORD TABLET 5MG	12-30-2016	3-30-2017	4
22328528	2	1962	C09AA03	1	LISINOPRIL SANDOZ TABLET 5MG	5-15-2017	8-13-2017	5
22328528	2	1962	C09AA03	1	LISINOPRIL SANDOZ TABLET 5MG	2017-02-08	10-31-2017	6
22328528	2	1962	C09AA03	1	LISINOPRIL SANDOZ TABLET 5MG	9-28-2017	12-27-2017	7
22328528	2	1962	C09AA03	1	LISINOPRIL SANDOZ TABLET 5MG	12-18-2017	3-18-2018	8
22328528	2	1962	C09AA03	1	LISINOPRIL SANDOZ TABLET 5MG	2018-11-05	2018-09-08	9
22328528	2	1962	C09AA03	1	LISINOPRIL SANDOZ TABLET 5MG	7-25-2018	10-23-2018	10
22328528	2	1962	C09AA03	1	LISINOPRIL SANDOZ TABLET 5MG	10-24-2018	1-22-2019	11
22328528	2	1962	C09AA03	1	LISINOPRIL SANDOZ TABLET 5MG	2019-11-02	2019-12-05	12
22328528	2	1962	C09AA03	1	LISINOPRIL SANDOZ TABLET 5MG	2019-09-05	2019-07-08	13
22328528	2	1962	C09AA03	1	LISINOPRIL SANDOZ TABLET 5MG	2019-09-05	2019-07-08	14
22328528	2	1962	C09AA03	1	LISINOPRIL SANDOZ TABLET 5MG	5-28-2019	8-26-2019	15
22328528	2	1962	R05CB01	2	FLUIMUCIL TABLET 600MG	6-13-2019	6-27-2019	16
22328528	2	1962	C09AA03	1	LISINOPRIL SANDOZ TABLET 5MG	2019-12-08	2019-10-11	17
22328528	2	1962	C09AA03	1	LISINOPRIL AUROBINDO TABLET 5MG	2019-07-11	2-15-2020	18
22328528	2	1962	C09AA03	1	LISINOPRIL SANDOZ TABLET 5MG	2-17-2020	5-17-2020	19
22328528	2	1962	C09AA03	1	LISINOPRIL SANDOZ TABLET 5MG	5-18-2020	8-16-2020	20
22328528	2	1962	C09AA03	1	LISINOPRIL SANDOZ TABLET 5MG	6-17-2020	7-17-2020	21
22328528	2	1962	C09AA03	1	LISINOPRIL SANDOZ TABLET 5MG	2020-08-09	2020-07-12	22
22328528	2	1962	C09AA03	1	LISINOPRIL SANDOZ TABLET 5MG	2020-08-09	2020-08-10	23
22328528	2	1962	C09AA03	1	LISINOPRIL SANDOZ TABLET 5MG	11-16-2020	2021-07-03	24
22328530	2	1962	C09AA03	1	LISINOPRIL SANDOZ TABLET 5MG	10-21-2016	11-20-2016	1
22328530	2	1962	C09AA03	1	LISINOPRIL SANDOZ TABLET 5MG	2016-08-11	2017-06-02	2
22328530	2	1962	R05CB01	2	FLUIMUCIL TABLET 600MG	2016-12-12	12-26-2016	3
22328530	2	1962	C09AA03	1	LISINOPRIL ACCORD TABLET 5MG	12-30-2016	3-30-2017	4
22328530	2	1962	C09AA03	1	LISINOPRIL SANDOZ TABLET 5MG	5-15-2017	8-13-2017	5
22328530	2	1962	C09AA03	1	LISINOPRIL SANDOZ TABLET 5MG	2017-02-08	10-31-2017	6
22328530	2	1962	C09AA03	1	LISINOPRIL SANDOZ TABLET 5MG	9-28-2017	12-27-2017	7
22328530	2	1962	C09AA03	1	LISINOPRIL SANDOZ TABLET 5MG	12-18-2017	3-18-2018	8
22328530	2	1962	C09AA03	1	LISINOPRIL SANDOZ TABLET 5MG	2018-11-05	2018-09-08	9
22328530	2	1962	C09AA03	1	LISINOPRIL SANDOZ TABLET 5MG	7-25-2018	10-23-2018	10
22328530	2	1962	C09AA03	1	LISINOPRIL SANDOZ TABLET 5MG	10-24-2018	1-22-2019	11
22328530	2	1962	C09AA03	1	LISINOPRIL SANDOZ TABLET 5MG	2019-11-02	2019-12-05	12
22328530	2	1962	C09AA03	1	LISINOPRIL SANDOZ TABLET 5MG	2019-09-05	2019-07-08	13
22328530	2	1962	C09AA03	1	LISINOPRIL SANDOZ TABLET 5MG	2019-09-05	2019-07-08	14
22328530	2	1962	C09AA03	1	LISINOPRIL SANDOZ TABLET 5MG	5-28-2019	8-26-2019	15
22328530	2	1962	R05CB01	2	FLUIMUCIL TABLET 600MG	6-13-2019	6-27-2019	16
22328530	2	1962	C09AA03	1	LISINOPRIL SANDOZ TABLET 5MG	2019-12-08	2019-10-11	17
22328530	2	1962	C09AA03	1	LISINOPRIL AUROBINDO TABLET 5MG	2019-07-11	2-15-2020	18
22328530	2	1962	C09AA03	1	LISINOPRIL SANDOZ TABLET 5MG	2-17-2020	5-17-2020	19
22328530	2	1962	C09AA03	1	LISINOPRIL SANDOZ TABLET 5MG	5-18-2020	8-16-2020	20
22328530	2	1962	C09AA03	1	LISINOPRIL SANDOZ TABLET 5MG	6-17-2020	7-17-2020	21
22328530	2	1962	C09AA03	1	LISINOPRIL SANDOZ TABLET 5MG	2020-08-09	2020-07-12	22
22328530	2	1962	C09AA03	1	LISINOPRIL SANDOZ TABLET 5MG	2020-08-09	2020-08-10	23
22328530	2	1962	C09AA03	1	LISINOPRIL SANDOZ TABLET 5MG	11-16-2020	2021-07-03	24
22477487	1	1944	C09AA05	1	RAMIPRIL SANDOZ TABLET 5MG	2016-12-04	4-26-2016	1
22477487	1	1944	C09AA05	1	RAMIPRIL SANDOZ TABLET 10MG	4-26-2016	7-25-2016	2
22477487	1	1944	R05DA07	2	ROTER NOSCAPECT DRAGEE 15MG	6-17-2016	2016-01-07	3
22581383	1	1944	C09AA05	1	RAMIPRIL SANDOZ TABLET 2.5MG	3-18-2016	4-17-2016	1
22581383	1	1944	R05DA07	2	NOSCAPINE HCL SANDOZ STROOP 1MG/ML	3-23-2016	2016-06-04	2
22581383	1	1944	C09AA05	1	RAMIPRIL SANDOZ TABLET 2.5MG	4-20-2016	5-20-2016	3
22581383	1	1944	C09AA05	1	RAMIPRIL SANDOZ TABLET 5MG	4-20-2016	5-20-2016	4
22581383	1	1944	C09AA05	1	RAMIPRIL SANDOZ TABLET 5MG	5-18-2016	6-17-2016	5
22581383	1	1944	C09AA05	1	RAMIPRIL SANDOZ TABLET 5MG	2016-09-06	2016-09-07	6
22581383	1	1944	C09AA05	1	RAMIPRIL SANDOZ TABLET 10MG	2016-11-07	2016-09-10	7
22581383	1	1944	C09AA05	1	RAMIPRIL SANDOZ TABLET 10MG	2016-10-10	2017-08-01	8
22581383	1	1944	C09AA05	1	RAMIPRIL SANDOZ TABLET 10MG	2017-09-01	2017-09-04	9
22581383	1	1944	C09AA05	1	RAMIPRIL SANDOZ TABLET 10MG	2017-04-04	2017-03-07	10
22581383	1	1944	C09AA05	1	RAMIPRIL SANDOZ TABLET 10MG	2017-05-07	2017-03-10	11
22581383	1	1944	C09AA05	1	RAMIPRIL SANDOZ TABLET 10MG	2017-05-10	2018-03-01	12
22581383	1	1944	C09AA05	1	RAMIPRIL SANDOZ TABLET 10MG	2018-03-01	2018-03-04	13
25347563	2	1976	C09AA04	1	PERINDOPRIL TERT-BUTYLAMINE GLENMARK TABLET 4	2018-07-12	12-22-2018	1
25347563	2	1976	C09AA04	1	PERINDOPRIL TERT-BUTYLAMINE GLENMARK TABLET 4	12-21-2018	3-21-2019	2
25347563	2	1976	C09AA04	1	PERINDOPRIL TOSILAAT TEVA TABLET 10MG	1-25-2019	2-24-2019	3
25347563	2	1976	C09AA04	1	PERINDOPRIL TERT-BUTYLAMINE GLENMARK TABLET 8	2-21-2019	5-22-2019	4
25347563	2	1976	R05DA04	2	CODEINEFOSFAAT TEVA TABLET 10MG	2019-11-03	3-16-2019	5
26245463	1	1964	R05DA07	2	HOESTDRANK NOSCAPINE HCL HTP 1MG/ML	2015-05-03	3-19-2015	1
26245463	1	1964	C09AA03	1	LISINOPRIL MYLAN TABLET 10MG	4-25-2016	2016-10-05	2
26245463	1	1964	C09AA03	1	LISINOPRIL MYLAN TABLET 10MG	2016-10-05	2016-08-08	3
26245463	1	1964	R05DA04	2	CODEINEFOSFAAT TEVA TABLET 10MG	6-17-2016	6-27-2016	4
26245463	1	1964	R05DA04	2	CODEINEFOSFAAT TEVA TABLET 10MG	6-29-2016	2016-09-07	5
26245463	1	1964	C09AA03	1	LISINOPRIL MYLAN TABLET 10MG	2016-02-08	10-31-2016	6
26245463	1	1964	R05DA04	2	CODEINEFOSFAAT RP TABLET 10MG	9-20-2016	9-28-2016	7
26245463	1	1964	R05DA04	2	CODEINEFOSFAAT RP TABLET 10MG	9-28-2016	2016-06-10	8
26245463	1	1964	C09AA03	1	LISINOPRIL MYLAN TABLET 10MG	10-20-2016	1-18-2017	9
26245463	1	1964	R05DA04	2	CODEINEFOSFAAT RP TABLET 10MG	11-29-2016	2016-07-12	10
26245463	1	1964	R05DA04	2	CODEINEFOSFAAT RP TABLET 10MG	2017-11-01	1-19-2017	11
26245463	1	1964	C09AA03	1	LISINOPRIL MYLAN TABLET 10MG	1-18-2017	2-13-2017	12
26245463	1	1964	R05DA04	2	CODEINEFOSFAAT RP TABLET 10MG	1-24-2017	2017-01-02	13
26245463	1	1964	R05DA04	2	CODEINEFOSFAAT RP TABLET 10MG	2017-03-02	2017-05-03	14
26245463	1	1964	R05DA04	2	CODEINEFOSFAAT RP TABLET 10MG	2-13-2017	2-23-2017	15
26245463	1	1964	R05DA04	2	CODEINEFOSFAAT RP TABLET 10MG	2-17-2017	2-19-2017	16
26726216	2	1943	R05DA04	2	CODEINEFOSFAAT TEVA TABLET 20MG	4-24-2019	2019-04-05	1
26726216	2	1943	R05DA04	2	CODEINEFOSFAAT TEVA TABLET 20MG	7-22-2019	2019-01-08	2
26726216	2	1943	C09AA03	1	LISINOPRIL TEVA TABLET 5MG	11-18-2019	12-18-2019	3
26726216	2	1943	C09AA03	1	LISINOPRIL TEVA TABLET 5MG	2019-02-12	2020-01-01	4
26726216	2	1943	C09AA03	1	LISINOPRIL TEVA TABLET 5MG	12-16-2019	1-15-2020	5
26726216	2	1943	C09AA03	1	LISINOPRIL TEVA TABLET 5MG	9-17-2020	12-16-2020	6
26726216	2	1943	C09AA03	1	LISINOPRIL TEVA TABLET 5MG	2020-02-12	2021-02-03	7
26984522	1	1958	R05CB01	2	ACETYLCYSTEINE TEVA BRUISTABLET 600MG	2-15-2016	2016-01-03	1
26984522	1	1958	C09BA03	1	LISINOPRIL/HYDROCHLOORTH DOUBLE-E TABL 20/12.	2016-04-10	2016-03-11	2
26984522	1	1958	R05DA04	2	CODEINEFOSFAAT TEVA TABLET 20MG	10-17-2016	10-22-2016	3
26984522	1	1958	R05CB01	2	ACETYLCYSTEINE TEVA BRUISTABLET 600MG	10-27-2016	2016-11-11	4
26984522	1	1958	C09BA03	1	LISINOPRIL/HYDROCHLOORTH DOUBLE-E TABL 20/12.	2016-03-11	2017-02-01	5
26984522	1	1958	R05DA04	2	CODEINEFOSFAAT TEVA TABLET 20MG	11-18-2016	11-23-2016	6
26984522	1	1958	R05DA04	2	CODEINEFOSFAAT TEVA TABLET 20MG	11-21-2016	2016-01-12	7
26984522	1	1958	C09BA03	1	LISINOPRIL/HYDROCHLOORTH DOUBLE-E TABL 20/12.	2016-01-12	1-30-2017	8
26984522	1	1958	R05CB01	2	ACETYLCYSTEINE TEVA BRUISTABLET 600MG	4-18-2017	2017-03-05	9
26984522	1	1958	R05CB01	2	ACETYLCYSTEINE TEVA BRUISTABLET 600MG	11-14-2017	11-29-2017	10
29050022	2	1933	R05DA07	2	ROTER NOSCAPECT DRAGEE 15MG	9-20-2016	9-25-2016	1
29050022	2	1933	C09AA04	1	PERINDOPRIL TERT-BUTYLAMINE SANDOZ TABLET 2MG	9-30-2016	12-29-2016	2
29050022	2	1933	C09AA04	1	PERINDOPRIL TERT-BUTYLAMINE FOCUS TABLET 2MG	2017-10-01	2017-10-04	3
30016214	1	1949	C09AA03	1	LISINOPRIL SANDOZ TABLET 5MG	4-13-2016	5-13-2016	1
30016214	1	1949	C09AA03	1	LISINOPRIL SANDOZ TABLET 5MG	2016-04-05	2016-02-08	2
30016214	1	1949	R05CB01	2	ACETYLCYSTEINE MYLAN BRUISTABLET 600MG	11-16-2016	12-16-2016	3
30568540	2	1962	C09AA02	1	ENALAPRIL MALEAAT SANDOZ TABLET 5MG	2-19-2019	3-21-2019	1
30568540	2	1962	C09AA02	1	ENALAPRIL MALEAAT SANDOZ TABLET 5MG	2019-02-04	2019-02-05	2
30568540	2	1962	C09AA02	1	ENALAPRIL MALEAAT SANDOZ TABLET 5MG	4-16-2019	2019-01-06	3
30568540	2	1962	R05DA04	2	CODEINEFOSFAAT TEVA TABLET 20MG	4-16-2019	4-26-2019	4
30568540	2	1962	C09AA02	1	ENALAPRIL MALEAAT SANDOZ TABLET 5MG	2019-01-06	8-30-2019	5
30568540	2	1962	C09AA02	1	ENALAPRIL MALEAAT SANDOZ TABLET 5MG	8-30-2019	11-28-2019	6
30568540	2	1962	C09AA02	1	ENALAPRIL MALEAAT SANDOZ TABLET 5MG	11-28-2019	2-26-2020	7
30568540	2	1962	C09AA02	1	ENALAPRIL MALEAAT SANDOZ TABLET 5MG	2-26-2020	5-26-2020	8
30568540	2	1962	C09AA02	1	ENALAPRIL MALEAAT RP TABLET 5MG	5-26-2020	8-24-2020	9
30568540	2	1962	C09AA02	1	ENALAPRIL MALEAAT RP TABLET 5MG	8-24-2020	11-22-2020	10
30568540	2	1962	C09AA02	1	ENALAPRIL MALEAAT RP TABLET 5MG	11-22-2020	2-20-2021	11
30568541	2	1962	C09AA02	1	ENALAPRIL MALEAAT SANDOZ TABLET 5MG	2-19-2019	3-21-2019	1
30568541	2	1962	C09AA02	1	ENALAPRIL MALEAAT SANDOZ TABLET 5MG	2019-02-04	2019-02-05	2
30568541	2	1962	C09AA02	1	ENALAPRIL MALEAAT SANDOZ TABLET 5MG	4-16-2019	2019-01-06	3
30568541	2	1962	R05DA04	2	CODEINEFOSFAAT TEVA TABLET 20MG	4-16-2019	4-26-2019	4
30568541	2	1962	C09AA02	1	ENALAPRIL MALEAAT SANDOZ TABLET 5MG	2019-01-06	8-30-2019	5
30568541	2	1962	C09AA02	1	ENALAPRIL MALEAAT SANDOZ TABLET 5MG	8-30-2019	11-28-2019	6
30568541	2	1962	C09AA02	1	ENALAPRIL MALEAAT SANDOZ TABLET 5MG	11-28-2019	2-26-2020	7
30568541	2	1962	C09AA02	1	ENALAPRIL MALEAAT SANDOZ TABLET 5MG	2-26-2020	5-26-2020	8
30568541	2	1962	C09AA02	1	ENALAPRIL MALEAAT RP TABLET 5MG	5-26-2020	8-24-2020	9
30568541	2	1962	C09AA02	1	ENALAPRIL MALEAAT RP TABLET 5MG	8-24-2020	11-22-2020	10
30568541	2	1962	C09AA02	1	ENALAPRIL MALEAAT RP TABLET 5MG	11-22-2020	2-20-2021	11
30771263	2	1957	C09AA02	1	ENALAPRIL MALEAAT SANDOZ TABLET 5MG	11-18-2016	2016-02-12	1
30771263	2	1957	C09AA02	1	ENALAPRIL MALEAAT SANDOZ TABLET 5MG	2016-01-12	12-15-2016	2
30771263	2	1957	C09AA02	1	ENALAPRIL MALEAAT SANDOZ TABLET 5MG	12-14-2016	3-14-2017	3
30771263	2	1957	C09AA02	1	ENALAPRIL MALEAAT SANDOZ TABLET 5MG	2017-08-03	2017-06-06	4
30771263	2	1957	R05DA04	2	CODEINEFOSFAAT TEVA TABLET 15MG	2017-07-04	4-22-2017	5
30771263	2	1957	C09AA02	1	ENALAPRIL MALEAAT SANDOZ TABLET 5MG	2017-07-06	2017-05-09	6
30771263	2	1957	C09AA02	1	ENALAPRIL MALEAAT SANDOZ TABLET 5MG	7-29-2017	10-27-2017	7
30771263	2	1957	C09AA02	1	ENALAPRIL MALEAAT SANDOZ TABLET 5MG	2017-06-09	1-25-2018	8
30771263	2	1957	C09AA02	1	ENALAPRIL MALEAAT SANDOZ TABLET 5MG	2017-05-12	4-25-2018	9
30771263	2	1957	C09AA02	1	ENALAPRIL MALEAAT SANDOZ TABLET 5MG	2018-06-03	2018-02-09	10
30771263	2	1957	C09AA02	1	ENALAPRIL MALEAAT SANDOZ TABLET 5MG	2018-05-06	2018-01-12	11
30771263	2	1957	C09AA02	1	ENALAPRIL MALEAAT SANDOZ TABLET 5MG	2018-03-09	2019-02-03	12
30771263	2	1957	C09AA02	1	ENALAPRIL MALEAAT SANDOZ TABLET 5MG	2018-05-12	5-31-2019	13
30771263	2	1957	R05DA04	2	CODEINEFOSFAAT TEVA TABLET 10MG	2019-11-02	2-14-2019	14
30771263	2	1957	C09AA02	1	ENALAPRIL MALEAAT SANDOZ TABLET 5MG	2-15-2019	8-29-2019	15
30771263	2	1957	C09AA02	1	ENALAPRIL MALEAAT SANDOZ TABLET 5MG	5-27-2019	11-27-2019	16
30771263	2	1957	C09AA02	1	ENALAPRIL MALEAAT SANDOZ TABLET 5MG	8-27-2019	11-25-2019	17
30771263	2	1957	C09AA02	1	ENALAPRIL MALEAAT SANDOZ TABLET 5MG	11-26-2019	2-24-2020	18
30771263	2	1957	C09AA02	1	ENALAPRIL MALEAAT SANDOZ TABLET 5MG	2-24-2020	5-24-2020	19
30771263	2	1957	C09AA02	1	ENALAPRIL MALEAAT SANDOZ TABLET 5MG	5-25-2020	8-23-2020	20
30771263	2	1957	C09AA02	1	ENALAPRIL MALEAAT SANDOZ TABLET 5MG	8-18-2020	11-16-2020	21
30771263	2	1957	C09AA02	1	ENALAPRIL MALEAAT SANDOZ TABLET 5MG	2020-09-11	2021-07-02	22
31206275	2	1945	R05DA07	2	HOESTDRANK NOSCAPINE HCL HTP 1MG/ML	3-18-2019	2019-01-04	1
31206275	2	1945	R05DA07	2	LIVSANE HOESTDRANK NOSCAPINE HCL 1MG/ML	3-18-2019	2019-01-04	2
31206275	2	1945	C09AA04	1	PERINDOPRIL TERT-BUTYLAMINE GLENMARK TABLET 4	3-25-2019	4-24-2019	3
31206275	2	1945	C09AA04	1	PERINDOPRIL TERT-BUTYLAMINE GLENMARK TABLET 4	4-18-2019	4-25-2019	4
31206275	2	1945	C09AA04	1	PERINDOPRIL TERT-BUTYLAMINE GLENMARK TABLET 8	4-25-2019	7-24-2019	5
31206275	2	1945	C09AA04	1	PERINDOPRIL TERT-BUTYLAMINE SANDOZ TABLET 8MG	5-31-2019	8-29-2019	6
31206275	2	1945	C09AA04	1	PERINDOPRIL TERT-BUTYLAMINE GLENMARK TABLET 4	6-14-2019	7-14-2019	7
31206275	2	1945	C09AA04	1	PERINDOPRIL TERT-BUTYLAMINE GLENMARK TABLET 4	2019-10-09	2019-09-12	8
31206275	2	1945	C09AA04	1	PERINDOPRIL TERT-BUTYLAMINE GLENMARK TABLET 4	2019-02-12	2020-11-03	9
31206275	2	1945	C09AA04	1	PERINDOPRIL TERT-BUTYLAMINE GLENMARK TABLET 4	2-26-2020	2020-09-06	10
31206275	2	1945	C09AA04	1	PERINDOPRIL TERT-BUTYLAMINE GLENMARK TABLET 4	5-26-2020	2020-07-09	11
31206275	2	1945	C09AA04	1	PERINDOPRIL TERT-BUTYLAMINE GLENMARK TABLET 4	8-24-2020	2020-06-12	12
31206275	2	1945	C09AA04	1	PERINDOPRIL TERT-BUTYLAMINE GLENMARK TABLET 4	11-23-2020	2021-06-03	13
31560650	2	1955	C09AA02	1	ENALAPRIL MALEAAT SANDOZ TABLET 5MG	2-13-2017	2-28-2017	1
31560650	2	1955	C09AA02	1	ENALAPRIL MALEAAT RP TABLET 5MG	2-17-2017	2017-04-03	2
31560650	2	1955	C09AA02	1	ENALAPRIL MALEAAT SANDOZ TABLET 5MG	3-17-2017	6-15-2017	3
31560650	2	1955	C09AA02	1	ENALAPRIL MALEAAT SANDOZ TABLET 5MG	2017-08-06	2017-06-09	4
31560650	2	1955	C09AA02	1	ENALAPRIL MALEAAT SANDOZ TABLET 5MG	8-22-2017	11-20-2017	5
31560650	2	1955	R05CB02	2	BISOLVON DRANK 8MG/5ML	2017-09-11	11-23-2017	6
31560650	2	1955	C09AA02	1	ENALAPRIL MALEAAT SANDOZ TABLET 5MG	2017-05-12	2018-05-03	7
31560650	2	1955	C09AA02	1	ENALAPRIL MALEAAT SANDOZ TABLET 5MG	2-21-2018	5-22-2018	8
31560650	2	1955	C09AA02	1	ENALAPRIL MALEAAT SANDOZ TABLET 5MG	2018-01-06	8-30-2018	9
31560650	2	1955	C09AA02	1	ENALAPRIL MALEAAT SANDOZ TABLET 5MG	2018-01-06	8-30-2018	10
31560650	2	1955	C09AA02	1	ENALAPRIL MALEAAT SANDOZ TABLET 5MG	2018-03-09	2018-02-12	11
31560650	2	1955	C09AA02	1	ENALAPRIL MALEAAT SANDOZ TABLET 5MG	2018-03-12	2019-03-03	12
31922747	2	1943	R05DA04	2	CODEINEFOSFAAT TEVA TABLET 20MG	3-28-2019	2019-04-04	1
31922747	2	1943	C09AA03	1	LISINOPRIL AUROBINDO TABLET 20MG	12-19-2019	1-18-2020	2
31922747	2	1943	C09AA03	1	LISINOPRIL AUROBINDO TABLET 20MG	1-16-2020	2020-04-03	3
31922747	2	1943	C09AA03	1	LISINOPRIL AUROBINDO TABLET 20MG	2020-12-02	2020-02-07	4
31922747	2	1943	C09AA03	1	LISINOPRIL AUROBINDO TABLET 20MG	2020-11-06	2020-01-10	5
31922747	2	1943	C09AA03	1	LISINOPRIL AUROBINDO TABLET 20MG	8-25-2020	12-15-2020	6
31922747	2	1943	C09AA03	1	LISINOPRIL AUROBINDO TABLET 20MG	11-23-2020	3-15-2021	7
32020838	2	1963	C09AA09	1	FOSINOPRILNATRIUM AURO TABLET 10MG	2016-06-10	2016-05-11	1
32020838	2	1963	C09AA09	1	FOSINOPRILNATRIUM AURO TABLET 10MG	2016-11-11	2016-11-12	2
32020838	2	1963	R05DA04	2	CODEINEFOSFAAT RP TABLET 10MG	2016-11-11	11-16-2016	3
32020838	2	1963	C09AA09	1	FOSINOPRILNATRIUM AURO TABLET 10MG	2016-06-12	2017-06-03	4
34151384	2	1965	C09AA04	1	PERINDOPRIL TERT-BUTYLAMINE GLENMARK TABLET 2	7-25-2017	8-24-2017	1
34151384	2	1965	C09AA04	1	PERINDOPRIL TERT-BUTYLAMINE GLENMARK TABLET 2	2017-08-08	2017-06-11	2
34151384	2	1965	C09AA04	1	PERINDOPRIL TERT-BUTYLAMINE GLENMARK TABLET 2	8-28-2017	11-26-2017	3
34151384	2	1965	R05DA04	2	CODEINEFOSFAAT TEVA TABLET 10MG	2017-06-10	10-14-2017	4
34151384	2	1965	C09AA04	1	PERINDOPRIL TERT-BUTYLAMINE GLENMARK TABLET 2	10-16-2017	1-14-2018	5
34151384	2	1965	R05DA04	2	CODEINEFOSFAAT TEVA TABLET 20MG	2018-01-02	2018-09-02	6
34151384	2	1965	C09AA04	1	PERINDOPRIL TERT-BUTYLAMINE GLENMARK TABLET 2	2018-09-02	2018-10-05	7
34151384	2	1965	C09AA04	1	PERINDOPRIL TERT-BUTYLAMINE SANDOZ TABLET 2MG	7-31-2018	10-29-2018	8
34151384	2	1965	C09AA04	1	PERINDOPRIL TERT-BUTYLAMINE GLENMARK TABLET 2	2018-05-11	2019-03-02	9
34151384	2	1965	C09AA04	1	PERINDOPRIL TERT-BUTYLAMINE SANDOZ TABLET 2MG	2019-11-02	2019-12-05	10
34151384	2	1965	C09AA04	1	PERINDOPRIL TERT-BUTYLAMINE GLENMARK TABLET 2	4-16-2019	7-15-2019	11
34151384	2	1965	C09AA04	1	PERINDOPRIL TERT-BUTYLAMINE GLENMARK TABLET 2	2019-09-08	2019-07-11	12
34151384	2	1965	R05DA04	2	CODEINEFOSFAAT EXPHARMA TABLET 20MG	2019-07-11	11-15-2019	13
34151384	2	1965	C09AA04	1	PERINDOPRIL TERT-BUTYLAMINE SANDOZ TABLET 2MG	11-14-2019	2020-12-02	14
34151384	2	1965	C09AA04	1	PERINDOPRIL TERT-BUTYLAMINE SANDOZ TABLET 4MG	1-24-2020	2-23-2020	15
34151384	2	1965	C09AA04	1	PERINDOPRIL TERT-BUTYLAMINE SANDOZ TABLET 4MG	2020-06-02	2020-07-03	16
34151384	2	1965	C09AA04	1	PERINDOPRIL TERT-BUTYLAMINE SANDOZ TABLET 4MG	2020-09-03	2020-08-04	17
34151384	2	1965	C09AA04	1	PERINDOPRIL TERT-BUTYLAMINE SANDOZ TABLET 4MG	5-13-2020	2020-12-06	18
34151384	2	1965	C09AA04	1	PERINDOPRIL TERT-BUTYLAMINE SANDOZ TABLET 4MG	2020-09-07	2020-08-10	19
34151384	2	1965	C09AA04	1	PERINDOPRIL TERT-BUTYLAMINE SANDOZ TABLET 4MG	2020-09-07	2020-07-10	20
34151384	2	1965	C09AA04	1	PERINDOPRIL TERT-BUTYLAMINE SANDOZ TABLET 4MG	9-21-2020	2021-05-01	21
34151384	2	1965	C09AA04	1	PERINDOPRIL TERT-BUTYLAMINE SANDOZ TABLET 4MG	12-22-2020	2021-05-04	22
34565450	1	1936	C09AA02	1	ENALAPRIL MALEAAT SANDOZ TABLET 10MG	2016-04-02	2-19-2016	1
34565450	1	1936	R05DA04	2	CODEINEFOSFAAT RP TABLET 20MG	2016-08-03	3-18-2016	2
34565450	1	1936	R05DA04	2	CODEINEFOSFAAT RP TABLET 20MG	3-17-2016	3-17-2016	3
35209193	2	1973	C09AA09	1	FOSINOPRILNATRIUM DOUBLE-E PHARMA TABLET 20MG	6-17-2019	9-15-2019	1
35209193	2	1973	C09AA09	1	FOSINOPRILNATRIUM DOUBLE-E PHARMA TABLET 20MG	2019-10-09	2019-09-12	2
35209193	2	1973	C09AA03	1	LISINOPRIL TEVA TABLET 20MG	2019-11-09	2019-11-10	3
35209193	2	1973	C09AA03	1	LISINOPRIL TEVA TABLET 20MG	10-22-2019	1-20-2020	4
35209193	2	1973	C09AA03	1	LISINOPRIL TEVA TABLET 20MG	12-16-2019	3-15-2020	5
35209193	2	1973	R05DA04	2	CODEINEFOSFAAT EXPHARMA TABLET 10MG	2020-06-01	2020-11-01	6
35209193	2	1973	R05CB01	2	BISOLBRUIS BRUISTABLET 600MG	2020-09-01	1-23-2020	7
35209193	2	1973	C09AA03	1	LISINOPRIL TEVA TABLET 20MG	3-17-2020	6-15-2020	8
35209193	2	1973	C09AA03	1	LISINOPRIL TEVA TABLET 20MG	2020-08-06	2020-06-09	9
35209193	2	1973	C09AA03	1	LISINOPRIL TEVA TABLET 20MG	9-15-2020	12-14-2020	10
35209193	2	1973	C09AA03	1	LISINOPRIL TEVA TABLET 20MG	2020-08-12	2021-08-03	11
36254375	2	1972	C09AA05	1	RAMIPRIL SANDOZ TABLET 5MG	8-26-2019	11-24-2019	1
36254375	2	1972	C09AA05	1	RAMIPRIL SANDOZ TABLET 5MG	11-26-2019	2-24-2020	2
36254375	2	1972	C09AA05	1	RAMIPRIL SANDOZ TABLET 5MG	2020-07-02	5-15-2020	3
36254375	2	1972	R05DA04	2	CODEINEFOSFAAT EXPHARMA TABLET 10MG	3-23-2020	3-29-2020	4
36254375	2	1972	C09AA05	1	RAMIPRIL SANDOZ TABLET 10MG	2020-01-04	2020-04-06	5
36254375	2	1972	C09AA05	1	RAMIPRIL SANDOZ TABLET 10MG	2020-03-06	2020-01-09	6
36254375	2	1972	C09AA05	1	RAMIPRIL SANDOZ TABLET 10MG	2020-01-09	11-30-2020	7
36254375	2	1972	C09AA05	1	RAMIPRIL SANDOZ TABLET 10MG	11-30-2020	2-28-2021	8
37926206	2	1944	R05DA04	2	CODEINEFOSFAAT TEVA TABLET 10MG	1-20-2015	2015-06-03	1
37926206	2	1944	R05DA04	2	CODEINEFOSFAAT TEVA TABLET 10MG	1-26-2015	2015-12-03	2
37926206	2	1944	C09AA04	1	PERINDOPRIL TERT-BUTYLAMINE FOCUS TABLET 4MG	1-26-2015	2015-04-05	3
37926206	2	1944	C09AA04	1	PERINDOPRIL TERT-BUTYLAMINE PCH TABLET 2MG	2-26-2015	4-27-2015	4
37926206	2	1944	C09AA04	1	PERINDOPRIL TERT-BUTYLAMINE PCH TABLET 2MG	2015-12-08	2015-10-11	5
37926206	2	1944	R05DA04	2	CODEINEFOSFAAT TEVA TABLET 10MG	9-14-2015	10-29-2015	6
37926206	2	1944	R05DA04	2	CODEINEFOSFAAT TEVA TABLET 10MG	2015-07-10	11-21-2015	7
37926206	2	1944	R05DA04	2	CODEINEFOSFAAT TEVA TABLET 10MG	10-28-2015	2015-12-12	8
37926206	2	1944	R05DA04	2	CODEINEFOSFAAT TEVA TABLET 10MG	2015-02-11	2015-03-12	9
37926206	2	1944	R05DA04	2	CODEINEFOSFAAT TEVA TABLET 10MG	2015-07-12	2016-06-01	10
37926206	2	1944	C09AA04	1	PERINDOPRIL TERT-BUTYLAMINE PCH TABLET 2MG	2015-07-12	2016-06-03	11
37926206	2	1944	R05DA04	2	CODEINEFOSFAAT TEVA TABLET 10MG	12-23-2015	1-22-2016	12
37926206	2	1944	R05DA04	2	CODEINEFOSFAAT TEVA TABLET 10MG	2-22-2016	3-23-2016	13
37926206	2	1944	C09AA04	1	PERINDOPRIL TERT-BUTYLAMINE PCH TABLET 2MG	2-22-2016	5-22-2016	14
37926206	2	1944	C09AA04	1	PERINDOPRIL TERT-BUTYLAMINE PCH TABLET 2MG	4-21-2016	7-20-2016	15
37926206	2	1944	R05DA04	2	CODEINEFOSFAAT TEVA TABLET 10MG	5-17-2016	6-16-2016	16
37926206	2	1944	R05DA04	2	CODEINEFOSFAAT TEVA TABLET 10MG	2016-04-07	2016-03-08	17
37926206	2	1944	C09AA04	1	PERINDOPRIL TERT-BUTYLAMINE PCH TABLET 2MG	2016-04-07	2016-02-10	18
37926206	2	1944	R05DA04	2	CODEINEFOSFAAT RP TABLET 10MG	8-16-2016	9-15-2016	19
37926206	2	1944	R05DA04	2	CODEINEFOSFAAT RP TABLET 10MG	2016-09-09	2016-09-10	20
37926206	2	1944	C09AA04	1	PERINDOPRIL TERT-BUTYLAMINE SANDOZ TABLET 2MG	2016-02-11	1-31-2017	21
37926206	2	1944	R05DA04	2	CODEINEFOSFAAT TEVA TABLET 10MG	2016-02-11	2016-02-12	22
37926206	2	1944	R05DA04	2	CODEINEFOSFAAT TEVA TABLET 10MG	12-22-2016	1-21-2017	23
37926206	2	1944	R05DA04	2	CODEINEFOSFAAT TEVA TABLET 10MG	2017-07-02	2017-09-03	24
37926206	2	1944	R05DA04	2	CODEINEFOSFAAT TEVA TABLET 10MG	2-22-2017	3-24-2017	25
37926206	2	1944	C09AA04	1	PERINDOPRIL TERT-BUTYLAMINE SANDOZ TABLET 2MG	2-24-2017	5-25-2017	26
37926206	2	1944	R05DA04	2	CODEINEFOSFAAT TEVA TABLET 10MG	2-24-2017	3-26-2017	27
37926206	2	1944	C09AA04	1	PERINDOPRIL TERT-BUTYLAMINE SANDOZ TABLET 2MG	4-18-2017	7-17-2017	28
37926206	2	1944	R05DA04	2	CODEINEFOSFAAT TEVA TABLET 10MG	4-18-2017	5-18-2017	29
37926206	2	1944	R05DA04	2	CODEINEFOSFAAT TEVA TABLET 10MG	2017-06-07	2017-05-08	30
37926206	2	1944	R05DA04	2	CODEINEFOSFAAT TEVA TABLET 10MG	2017-07-08	2017-06-09	31
37926206	2	1944	C09AA04	1	PERINDOPRIL TERT-BUTYLAMINE SANDOZ TABLET 2MG	2017-07-08	2017-05-11	32
37926206	2	1944	R05DA04	2	CODEINEFOSFAAT TEVA TABLET 10MG	8-28-2017	9-27-2017	33
37926206	2	1944	C09AA04	1	PERINDOPRIL TERT-BUTYLAMINE SANDOZ TABLET 2MG	9-21-2017	12-20-2017	34
37926206	2	1944	R05DA04	2	CODEINEFOSFAAT TEVA TABLET 10MG	9-21-2017	10-21-2017	35
37926206	2	1944	R05DA04	2	CODEINEFOSFAAT TEVA TABLET 10MG	2017-09-11	2017-09-12	36
37926206	2	1944	C09AA04	1	PERINDOPRIL TERT-BUTYLAMINE SANDOZ TABLET 2MG	2017-04-12	2018-04-03	37
37926206	2	1944	R05DA04	2	CODEINEFOSFAAT TEVA TABLET 10MG	2017-04-12	2018-03-01	38
37926206	2	1944	R05DA04	2	CODEINEFOSFAAT TEVA TABLET 10MG	1-19-2018	2-18-2018	39
37926206	2	1944	R05DA04	2	CODEINEFOSFAAT TEVA TABLET 10MG	2018-01-02	2018-03-03	40
37926206	2	1944	R05DA04	2	CODEINEFOSFAAT TEVA TABLET 10MG	2018-05-03	2018-04-04	41
37926206	2	1944	C09AA04	1	PERINDOPRIL TERT-BUTYLAMINE SANDOZ TABLET 2MG	4-16-2018	7-15-2018	42
37926206	2	1944	R05DA04	2	CODEINEFOSFAAT TEVA TABLET 10MG	4-16-2018	5-16-2018	43
37926206	2	1944	R05DA04	2	CODEINEFOSFAAT TEVA TABLET 10MG	2018-04-07	2018-03-08	44
37926206	2	1944	C09AA04	1	PERINDOPRIL TERT-BUTYLAMINE SANDOZ TABLET 2MG	7-13-2018	2018-11-10	45
37926206	2	1944	R05DA04	2	CODEINEFOSFAAT TEVA TABLET 10MG	2018-06-08	2018-05-09	46
37926206	2	1944	R05DA04	2	CODEINEFOSFAAT TEVA TABLET 10MG	2018-11-09	2018-11-10	47
37926206	2	1944	R05DA04	2	CODEINEFOSFAAT TEVA TABLET 10MG	10-31-2018	11-30-2018	48
37926206	2	1944	C09AA04	1	PERINDOPRIL TERT-BUTYLAMINE SANDOZ TABLET 2MG	2018-05-11	2019-03-02	49
37926206	2	1944	R05DA04	2	CODEINEFOSFAAT TEVA TABLET 10MG	2018-05-11	2018-05-12	50
37926206	2	1944	R05DA04	2	CODEINEFOSFAAT TEVA TABLET 10MG	11-27-2018	12-27-2018	51
37926206	2	1944	R05DA04	2	CODEINEFOSFAAT TEVA TABLET 10MG	12-20-2018	1-19-2019	52
37926206	2	1944	C09AA04	1	PERINDOPRIL TERT-BUTYLAMINE SANDOZ TABLET 2MG	12-20-2018	3-20-2019	53
37926206	2	1944	R05DA04	2	CODEINEFOSFAAT TEVA TABLET 10MG	1-29-2019	2-28-2019	54
37926206	2	1944	R05DA04	2	CODEINEFOSFAAT TEVA TABLET 10MG	2-19-2019	3-21-2019	55
37926206	2	1944	R05DA04	2	CODEINEFOSFAAT TEVA TABLET 10MG	2-19-2019	3-21-2019	56
37926206	2	1944	R05DA04	2	CODEINEFOSFAAT TEVA TABLET 10MG	2-19-2019	3-21-2019	57
37926206	2	1944	R05DA04	2	CODEINEFOSFAAT TEVA TABLET 10MG	3-18-2019	4-17-2019	58
37926206	2	1944	C09AA04	1	PERINDOPRIL TERT-BUTYLAMINE SANDOZ TABLET 2MG	3-21-2019	6-19-2019	59
37926206	2	1944	R05DA04	2	CODEINEFOSFAAT TEVA TABLET 10MG	2019-07-05	2019-06-06	60
37926206	2	1944	R05DA04	2	CODEINEFOSFAAT TEVA TABLET 10MG	2019-11-06	6-21-2019	61
37926206	2	1944	R05DA04	2	CODEINEFOSFAAT TEVA TABLET 10MG	2019-05-07	7-15-2019	62
37926206	2	1944	C09AA04	1	PERINDOPRIL TERT-BUTYLAMINE SANDOZ TABLET 2MG	7-25-2019	10-23-2019	63
37926206	2	1944	R05DA04	2	CODEINEFOSFAAT TEVA TABLET 10MG	7-25-2019	8-24-2019	64
37926206	2	1944	R05DA04	2	CODEINEFOSFAAT TEVA TABLET 10MG	2019-02-10	2019-01-11	65
37926206	2	1944	C09AA04	1	PERINDOPRIL TERT-BUTYLAMINE SANDOZ TABLET 2MG	10-16-2019	1-14-2020	66
37926206	2	1944	R05DA04	2	CODEINEFOSFAAT TEVA TABLET 10MG	10-29-2019	11-28-2019	67
37926206	2	1944	R05DA04	2	CODEINEFOSFAAT TEVA TABLET 10MG	2019-11-12	2020-10-01	68
38404511	2	1953	R05DA04	2	CODEINEFOSFAAT RP TABLET 20MG	12-14-2016	12-19-2016	1
38404511	2	1953	C09AA02	1	ENALAPRIL MALEAAT SANDOZ TABLET 5MG	2017-01-02	2-16-2017	2
38404511	2	1953	R05DA04	2	CODEINEFOSFAAT TEVA TABLET 20MG	2-23-2017	2017-10-03	3
38404511	2	1953	R05DA04	2	CODEINEFOSFAAT TEVA TABLET 20MG	5-17-2017	5-31-2017	4
38404511	2	1953	R05DA04	2	CODEINEFOSFAAT RP TABLET 20MG	10-13-2017	10-27-2017	5
38404511	2	1953	R05DA04	2	CODEINEFOSFAAT RP TABLET 20MG	1-31-2018	2-14-2018	6
38404511	2	1953	R05DA04	2	CODEINEFOSFAAT RP TABLET 20MG	4-23-2018	2018-07-05	7
38404511	2	1953	R05DA04	2	CODEINEFOSFAAT TEVA TABLET 20MG	10-26-2018	2018-10-11	8
38404511	2	1953	R05DA04	2	CODEINEFOSFAAT TEVA TABLET 20MG	7-18-2019	2019-01-08	9
38404511	2	1953	C09AA03	1	LISINOPRIL AUROBINDO TABLET 5MG	1-21-2020	2020-05-02	10
38404511	2	1953	C09AA03	1	LISINOPRIL AUROBINDO TABLET 5MG	1-31-2020	2-15-2020	11
38404511	2	1953	R05DA04	2	CODEINEFOSFAAT EXPHARMA TABLET 20MG	2020-01-04	4-15-2020	12
38427842	1	1963	C09AA02	1	ENALAPRIL MALEAAT TEVA TABLET 5MG	2016-04-07	7-19-2016	1
38427842	1	1963	C09AA02	1	ENALAPRIL MALEAAT TEVA TABLET 10MG	7-25-2016	10-23-2016	2
38427842	1	1963	R05DA04	2	CODEINEFOSFAAT TEVA TABLET 20MG	2016-05-09	9-15-2016	3
38427842	1	1963	C09AA02	1	ENALAPRIL MALEAAT TEVA TABLET 10MG	2018-10-04	2018-10-05	4
38427842	1	1963	C09AA02	1	ENALAPRIL MALEAAT TEVA TABLET 10MG	4-30-2018	7-29-2018	5
39521264	1	1951	C09AA03	1	LISINOPRIL TEVA TABLET 5MG	12-24-2018	1-23-2019	1
39521264	1	1951	C09AA03	1	LISINOPRIL TEVA TABLET 5MG	12-24-2018	2019-09-01	2
39521264	1	1951	C09AA03	1	LISINOPRIL TEVA TABLET 5MG	2019-11-01	1-22-2019	3
39521264	1	1951	R05DA04	2	CODEINEFOSFAAT TEVA TABLET 20MG	1-22-2019	2019-01-02	4
39521264	1	1951	R05DA04	2	CODEINEFOSFAAT TEVA TABLET 20MG	2019-06-05	5-16-2019	5
39521264	1	1951	C09AA03	1	LISINOPRIL TEVA TABLET 5MG	6-20-2019	9-18-2019	6
39521264	1	1951	R05DA04	2	CODEINEFOSFAAT TEVA TABLET 20MG	7-15-2019	7-25-2019	7
39521264	1	1951	C09AA03	1	LISINOPRIL TEVA TABLET 5MG	10-18-2019	11-29-2019	8
39521264	1	1951	C09AA03	1	LISINOPRIL TEVA TABLET 5MG	10-18-2019	2019-02-12	9
39521264	1	1951	C09AA03	1	LISINOPRIL AUROBINDO TABLET 10MG	11-22-2019	2020-01-03	10
39521264	1	1951	C09AA03	1	LISINOPRIL AUROBINDO TABLET 20MG	12-27-2019	1-26-2020	11
39521264	1	1951	C09AA03	1	LISINOPRIL AUROBINDO TABLET 20MG	2020-11-02	5-21-2020	12
39521264	1	1951	C09AA03	1	LISINOPRIL AUROBINDO TABLET 20MG	5-22-2020	8-30-2020	13
39643916	2	1927	C09AA05	1	RAMIPRIL AUROBINDO TABLET 2.5MG	2018-02-02	2018-11-02	1
39643916	2	1927	R05DA04	2	CODEINEFOSFAAT TEVA TABLET 10MG	5-28-2018	6-26-2018	2
39643916	2	1927	R05DA04	2	CODEINEFOSFAAT TEVA TABLET 10MG	6-29-2018	2018-12-08	3
39643916	2	1927	R05DA04	2	CODEINEFOSFAAT TEVA TABLET 10MG	2018-06-08	2018-10-11	4
39643916	2	1927	R05DA04	2	CODEINEFOSFAAT TEVA TABLET 10MG	10-22-2018	2019-08-02	5
39643916	2	1927	R05DA04	2	CODEINEFOSFAAT TEVA TABLET 10MG	1-21-2019	2019-09-05	6
39643916	2	1927	C09AA05	1	RAMIPRIL AUROBINDO TABLET 2.5MG	2019-01-02	2019-10-02	7
39643916	2	1927	C09AA05	1	RAMIPRIL AUROBINDO TABLET 2.5MG	2-14-2019	2-23-2019	8
39643916	2	1927	R05DA04	2	CODEINEFOSFAAT TEVA TABLET 10MG	4-18-2019	2019-07-08	9
39643916	2	1927	C09AA05	1	RAMIPRIL AUROBINDO TABLET 2.5MG	4-26-2019	2019-05-05	10
39643916	2	1927	C09AA05	1	RAMIPRIL AUROBINDO TABLET 2.5MG	2019-07-06	2019-06-07	11
39643916	2	1927	C09AA05	1	RAMIPRIL AUROBINDO TABLET 2.5MG	6-26-2019	2019-10-07	12
39643916	2	1927	C09AA05	1	RAMIPRIL AUROBINDO TABLET 2.5MG	6-26-2019	7-15-2019	13
40490717	2	1956	C09AA05	1	RAMIPRIL TEVA TABLET 2.5MG	12-21-2017	2018-05-01	1
40490717	2	1956	C09AA05	1	RAMIPRIL TEVA TABLET 2.5MG	2018-03-01	1-18-2018	2
40490717	2	1956	R05DA04	2	CODEINEFOSFAAT TEVA TABLET 20MG	2018-04-07	2018-12-07	3
40549718	2	1968	R05DA07	2	NOSCAPINE HCL SANDOZ STROOP 1MG/ML	12-28-2016	2017-11-01	1
40549718	2	1968	R05CB02	2	BROOMHEXINE HCL SANDOZ DRANK 1.6MG/ML	8-17-2017	8-31-2017	2
40549718	2	1968	R05CB02	2	BROOMHEXINE HCL SANDOZ DRANK 1.6MG/ML	8-25-2017	2017-08-09	3
40549718	2	1968	C09AA03	1	LISINOPRIL ACTAVIS TABLET 10MG	11-14-2017	12-16-2017	4
41540348	2	1973	R05DA09	2	DARO DEXTROMETHORFAN RETARD CAPS MGA 29.5MG	2016-04-03	3-18-2016	1
41540348	2	1973	C09AA03	1	LISINOPRIL SANDOZ TABLET 10MG	4-20-2016	2016-05-05	2
41540348	2	1973	C09AA03	1	LISINOPRIL SANDOZ TABLET 10MG	2016-03-05	7-17-2016	3
41540348	2	1973	C09AA03	1	LISINOPRIL SANDOZ TABLET 10MG	2016-08-07	2016-06-10	4
41540348	2	1973	C09AA03	1	LISINOPRIL SANDOZ TABLET 10MG	10-21-2016	1-19-2017	5
41540348	2	1973	C09AA03	1	LISINOPRIL ACTAVIS TABLET 10MG	1-19-2017	4-19-2017	6
41540348	2	1973	R05DA09	2	DARO DEXTROMETHORFAN RETARD CAPS MGA 29.5MG	2017-08-03	3-22-2017	7
41540348	2	1973	C09AA03	1	LISINOPRIL ACTAVIS TABLET 10MG	4-25-2017	7-24-2017	8
41540348	2	1973	C09AA03	1	LISINOPRIL ACTAVIS TABLET 10MG	7-24-2017	10-22-2017	9
41540348	2	1973	C09AA03	1	LISINOPRIL ACTAVIS TABLET 10MG	10-23-2017	1-21-2018	10
41540348	2	1973	R05DA09	2	DARO DEXTROMETHORFAN RETARD CAPS MGA 29.5MG	10-25-2017	2017-08-11	11
41540348	2	1973	R05DA09	2	DARO DEXTROMETHORFAN RETARD CAPS MGA 29.5MG	2018-09-01	2018-11-01	12
41540348	2	1973	R05DA04	2	CODEINEFOSFAAT TEVA TABLET 10MG	2018-11-01	1-16-2018	13
41540348	2	1973	R05DA04	2	CODEINEFOSFAAT TEVA TABLET 10MG	1-22-2018	1-27-2018	14
41540348	2	1973	C09AA03	1	LISINOPRIL TEVA TABLET 10MG	2018-01-02	2018-02-05	15
41540348	2	1973	C09AA03	1	LISINOPRIL TEVA TABLET 10MG	4-18-2018	7-17-2018	16
41540348	2	1973	R05DA04	2	CODEINEFOSFAAT TEVA TABLET 10MG	8-13-2018	8-18-2018	17
41540348	2	1973	R05DA04	2	CODEINEFOSFAAT TEVA TABLET 10MG	8-17-2018	8-22-2018	18
41540348	2	1973	R05DA04	2	CODEINEFOSFAAT TEVA TABLET 10MG	8-27-2018	2018-01-09	19
41540348	2	1973	C09AA03	1	LISINOPRIL TEVA TABLET 10MG	8-29-2018	11-27-2018	20
41540348	2	1973	C09AA03	1	LISINOPRIL TEVA TABLET 10MG	12-20-2018	3-20-2019	21
41540348	2	1973	C09AA03	1	LISINOPRIL TEVA TABLET 10MG	2019-02-04	2019-01-07	22
41540348	2	1973	C09AA03	1	LISINOPRIL TEVA TABLET 10MG	7-23-2019	10-21-2019	23
41540348	2	1973	R05DA04	2	CODEINEFOSFAAT TEVA TABLET 10MG	8-16-2019	8-21-2019	24
41540348	2	1973	R05DA04	2	CODEINEFOSFAAT TEVA TABLET 10MG	10-24-2019	2019-01-11	25
41540348	2	1973	C09AA03	1	LISINOPRIL TEVA TABLET 10MG	10-24-2019	1-22-2020	26
41540348	2	1973	C09AA03	1	LISINOPRIL TEVA TABLET 10MG	1-21-2020	4-20-2020	27
41540348	2	1973	R05DA04	2	CODEINEFOSFAAT TEVA TABLET 10MG	1-21-2020	1-26-2020	28
41540348	2	1973	R05DA04	2	CODEINEFOSFAAT TEVA TABLET 10MG	4-20-2020	4-28-2020	29
41540348	2	1973	C09AA03	1	LISINOPRIL TEVA TABLET 10MG	4-20-2020	7-19-2020	30
41540348	2	1973	C09AA03	1	LISINOPRIL TEVA TABLET 10MG	7-23-2020	10-21-2020	31
41540348	2	1973	R05DA04	2	CODEINEFOSFAAT TEVA TABLET 10MG	7-23-2020	7-28-2020	32
41540348	2	1973	R05DA04	2	CODEINEFOSFAAT TEVA TABLET 10MG	10-23-2020	10-28-2020	33
41540348	2	1973	C09AA03	1	LISINOPRIL TEVA TABLET 10MG	10-23-2020	1-21-2021	34
41575469	2	1931	C09AA02	1	ENALAPRIL MALEAAT SANDOZ TABLET 20MG	3-29-2017	5-28-2017	1
41575469	2	1931	R05DA04	2	CODEINEFOSFAAT TEVA TABLET 10MG	5-18-2017	5-28-2017	2
41575469	2	1931	C09AA02	1	ENALAPRIL MALEAAT SANDOZ TABLET 20MG	6-29-2017	8-28-2017	3
41575469	2	1931	C09AA02	1	ENALAPRIL MALEAAT SANDOZ TABLET 20MG	8-21-2017	10-20-2017	4
41575469	2	1931	C09AA02	1	ENALAPRIL MALEAAT SANDOZ TABLET 20MG	2017-12-10	2018-10-01	5
41575469	2	1931	C09AA02	1	ENALAPRIL MALEAAT SANDOZ TABLET 20MG	1-26-2018	4-26-2018	6
41575469	2	1931	C09AA02	1	ENALAPRIL MALEAAT SANDOZ TABLET 20MG	2018-08-03	2018-06-06	7
41575469	2	1931	R05DA04	2	CODEINEFOSFAAT TEVA TABLET 10MG	3-14-2018	3-29-2018	8
41575469	2	1931	C09AA02	1	ENALAPRIL MALEAAT SANDOZ TABLET 20MG	2018-06-06	2018-04-09	9
41575469	2	1931	R05DA04	2	CODEINEFOSFAAT TEVA TABLET 10MG	10-22-2018	2018-06-11	10
41575469	2	1931	C09AA02	1	ENALAPRIL MALEAAT SANDOZ TABLET 20MG	2019-03-01	2019-03-04	11
41575469	2	1931	C09AA02	1	ENALAPRIL MALEAAT SANDOZ TABLET 20MG	2019-09-01	2019-09-04	12
41575469	2	1931	C09AA02	1	ENALAPRIL MALEAAT SANDOZ TABLET 20MG	2019-01-04	6-30-2019	13
41575469	2	1931	C09AA02	1	ENALAPRIL MALEAAT SANDOZ TABLET 20MG	8-20-2019	11-18-2019	14
41575469	2	1931	C09AA02	1	ENALAPRIL MALEAAT MYLAN TABLET 20MG	9-26-2019	10-16-2019	15
41575469	2	1931	C09AA02	1	ENALAPRIL MALEAAT MYLAN TABLET 20MG	2019-10-10	10-30-2019	16
41575469	2	1931	C09AA02	1	ENALAPRIL MALEAAT MYLAN TABLET 20MG	10-24-2019	11-13-2019	17
41575469	2	1931	C09AA02	1	ENALAPRIL MALEAAT MYLAN TABLET 20MG	2019-07-11	11-27-2019	18
41575469	2	1931	C09AA02	1	ENALAPRIL MALEAAT MYLAN TABLET 20MG	11-21-2019	2019-11-12	19
41575469	2	1931	C09AA02	1	ENALAPRIL MALEAAT MYLAN TABLET 20MG	2019-05-12	12-25-2019	20
41575469	2	1931	C09AA02	1	ENALAPRIL MALEAAT MYLAN TABLET 20MG	12-17-2019	2020-08-01	21
41575469	2	1931	C09AA02	1	ENALAPRIL MALEAAT MYLAN TABLET 20MG	2020-02-01	1-22-2020	22
41575469	2	1931	C09AA02	1	ENALAPRIL MALEAAT MYLAN TABLET 20MG	1-16-2020	2020-05-02	23
41575469	2	1931	C09AA02	1	ENALAPRIL MALEAAT MYLAN TABLET 20MG	1-30-2020	2-19-2020	24
41575469	2	1931	R05DA04	2	CODEINEFOSFAAT EXPHARMA TABLET 10MG	2020-10-02	2-20-2020	25
41575469	2	1931	R05DA04	2	CODEINEFOSFAAT EXPHARMA TABLET 10MG	2-13-2020	2-17-2020	26
41575469	2	1931	C09AA02	1	ENALAPRIL MALEAAT MYLAN TABLET 20MG	2-13-2020	2020-04-03	27
41575469	2	1931	C09AA02	1	ENALAPRIL MALEAAT MYLAN TABLET 20MG	2-27-2020	3-18-2020	28
41575469	2	1931	C09AA02	1	ENALAPRIL MALEAAT MYLAN TABLET 20MG	2020-12-03	2020-01-04	29
41575469	2	1931	C09AA02	1	ENALAPRIL MALEAAT MYLAN TABLET 20MG	3-26-2020	4-15-2020	30
41575469	2	1931	C09AA02	1	ENALAPRIL MALEAAT MYLAN TABLET 20MG	2020-08-04	4-29-2020	31
41575469	2	1931	C09AA02	1	ENALAPRIL MALEAAT MYLAN TABLET 20MG	4-22-2020	5-13-2020	32
41575469	2	1931	C09AA02	1	ENALAPRIL MALEAAT MYLAN TABLET 20MG	2020-07-05	5-27-2020	33
41575469	2	1931	C09AA02	1	ENALAPRIL MALEAAT MYLAN TABLET 20MG	5-20-2020	2020-10-06	34
41575469	2	1931	C09AA02	1	ENALAPRIL MALEAAT MYLAN TABLET 20MG	2020-04-06	6-24-2020	35
41575469	2	1931	C09AA02	1	ENALAPRIL MALEAAT MYLAN TABLET 20MG	6-17-2020	2020-08-07	36
41575469	2	1931	C09AA02	1	ENALAPRIL MALEAAT MYLAN TABLET 20MG	2020-02-07	7-22-2020	37
41575469	2	1931	C09AA02	1	ENALAPRIL MALEAAT MYLAN TABLET 20MG	7-16-2020	2020-05-08	38
41575469	2	1931	C09AA02	1	ENALAPRIL MALEAAT MYLAN TABLET 20MG	7-30-2020	8-19-2020	39
41575469	2	1931	C09AA02	1	ENALAPRIL MALEAAT MYLAN TABLET 20MG	8-13-2020	2020-02-09	40
41575469	2	1931	C09AA02	1	ENALAPRIL MALEAAT MYLAN TABLET 20MG	8-27-2020	9-16-2020	41
41575469	2	1931	C09AA02	1	ENALAPRIL MALEAAT MYLAN TABLET 20MG	2020-10-09	9-30-2020	42
41575469	2	1931	C09AA02	1	ENALAPRIL MALEAAT MYLAN TABLET 20MG	9-24-2020	10-14-2020	43
41575469	2	1931	C09AA02	1	ENALAPRIL MALEAAT MYLAN TABLET 20MG	2020-08-10	10-28-2020	44
41575469	2	1931	C09AA02	1	ENALAPRIL MALEAAT MYLAN TABLET 20MG	10-22-2020	2020-04-11	45
41575469	2	1931	C09AA02	1	ENALAPRIL MALEAAT MYLAN TABLET 20MG	10-23-2020	10-28-2020	46
41575469	2	1931	C09AA02	1	ENALAPRIL MALEAAT MYLAN TABLET 20MG	10-29-2020	2020-11-11	47
41575469	2	1931	C09AA02	1	ENALAPRIL MALEAAT MYLAN TABLET 20MG	2020-05-11	11-18-2020	48
41575469	2	1931	C09AA02	1	ENALAPRIL MALEAAT MYLAN TABLET 20MG	2020-12-11	11-25-2020	49
41575469	2	1931	C09AA02	1	ENALAPRIL MALEAAT MYLAN TABLET 20MG	11-19-2020	2020-02-12	50
41575469	2	1931	C09AA02	1	ENALAPRIL MALEAAT MYLAN TABLET 20MG	11-26-2020	2020-09-12	51
41575469	2	1931	C09AA02	1	ENALAPRIL MALEAAT MYLAN TABLET 20MG	2020-03-12	12-16-2020	52
41575469	2	1931	C09AA02	1	ENALAPRIL MALEAAT MYLAN TABLET 20MG	2020-10-12	12-23-2020	53
41575469	2	1931	C09AA02	1	ENALAPRIL MALEAAT MYLAN TABLET 20MG	12-16-2020	12-30-2020	54
41575469	2	1931	C09AA02	1	ENALAPRIL MALEAAT MYLAN TABLET 20MG	12-22-2020	2021-06-01	55
41575469	2	1931	C09AA02	1	ENALAPRIL MALEAAT MYLAN TABLET 20MG	12-30-2020	1-13-2021	56
44368976	1	1934	C09AA03	1	LISINOPRIL ACCORD TABLET 10MG	9-27-2016	10-27-2016	1
44368976	1	1934	R05CB01	2	FLUIMUCIL DRANK FORTE 40MG/ML	2-20-2017	2017-06-03	2
44368976	1	1934	R05CB01	2	FLUIMUCIL DRANK FORTE 40MG/ML	2-24-2017	2017-10-03	3
44611841	1	1966	R05DA04	2	CODEINEFOSFAAT RP TABLET 20MG	3-25-2016	2016-04-04	1
44611841	1	1966	C09AA04	1	PERINDOPRIL TERT-BUTYLAMINE SANDOZ TABLET 4MG	5-31-2016	8-29-2016	2
44611841	1	1966	C09AA03	1	LISINOPRIL SANDOZ TABLET 10MG	2016-01-07	2016-10-08	3
44611841	1	1966	C09AA03	1	LISINOPRIL SANDOZ TABLET 20MG	9-27-2016	11-26-2016	4
44611841	1	1966	C09AA03	1	LISINOPRIL SANDOZ TABLET 20MG	2017-11-03	2017-09-06	5
44611841	1	1966	C09AA03	1	LISINOPRIL SANDOZ TABLET 20MG	6-23-2017	9-21-2017	6
44611841	1	1966	C09AA03	1	LISINOPRIL SANDOZ TABLET 20MG	9-27-2017	10-17-2017	7
44611841	1	1966	C09AA03	1	LISINOPRIL SANDOZ TABLET 20MG	2018-12-10	10-27-2018	8
44611841	1	1966	C09AA03	1	LISINOPRIL SANDOZ TABLET 20MG	2018-12-10	2019-10-01	9
44611841	1	1966	C09AA03	1	LISINOPRIL SANDOZ TABLET 20MG	12-28-2018	3-28-2019	10
44611841	1	1966	C09AA03	1	LISINOPRIL SANDOZ TABLET 20MG	2019-12-04	2019-11-07	11
44611841	1	1966	C09AA03	1	LISINOPRIL SANDOZ TABLET 20MG	6-25-2019	9-23-2019	12
44611841	1	1966	C09AA03	1	LISINOPRIL SANDOZ TABLET 20MG	2019-07-10	2020-05-01	13
44611841	1	1966	C09AA03	1	LISINOPRIL AUROBINDO TABLET 20MG	12-27-2019	3-26-2020	14
44611841	1	1966	C09AA03	1	LISINOPRIL AUROBINDO TABLET 20MG	2020-06-01	2020-05-04	15
44611841	1	1966	C09AA03	1	LISINOPRIL SANDOZ TABLET 20MG	2020-08-07	2020-06-10	16
44611841	1	1966	C09AA03	1	LISINOPRIL SANDOZ TABLET 20MG	9-21-2020	12-20-2020	17
46163732	1	1937	C09AA03	1	LISINOPRIL ACTAVIS TABLET 20MG	8-29-2016	11-27-2016	1
46163732	1	1937	C09AA03	1	LISINOPRIL ACTAVIS TABLET 20MG	2016-09-12	2017-09-03	2
46163732	1	1937	R05DA04	2	CODEINEFOSFAAT TEVA TABLET 10MG	2017-12-01	2017-01-02	3
46163732	1	1937	C09AA03	1	LISINOPRIL ACTAVIS TABLET 20MG	2017-09-03	2017-07-06	4
46163732	1	1937	C09AA03	1	LISINOPRIL ACTAVIS TABLET 20MG	6-19-2017	9-17-2017	5
46163732	1	1937	C09AA03	1	LISINOPRIL ACTAVIS TABLET 20MG	9-18-2017	12-17-2017	6
46163732	1	1937	C09AA03	1	LISINOPRIL ACTAVIS TABLET 20MG	2017-05-12	2018-05-03	7
46163732	1	1937	R05CB01	2	FLUIMUCIL ZUIGTABLET 200MG	1-31-2018	2018-01-05	8
46163732	1	1937	C09AA03	1	LISINOPRIL ACTAVIS TABLET 20MG	2018-02-03	5-31-2018	9
46163732	1	1937	C09AA03	1	LISINOPRIL AUROBINDO TABLET 20MG	2018-11-06	2018-09-09	10
46163732	1	1937	C09AA03	1	LISINOPRIL AUROBINDO TABLET 20MG	2018-03-09	2018-02-12	11
46163732	1	1937	C09AA03	1	LISINOPRIL AUROBINDO TABLET 20MG	12-17-2018	3-17-2019	12
46163732	1	1937	C09AA03	1	LISINOPRIL AUROBINDO TABLET 20MG	2019-11-03	2019-09-06	13
46163732	1	1937	C09AA03	1	LISINOPRIL AUROBINDO TABLET 20MG	2019-06-05	2019-04-08	14
46742489	1	1960	C09BA04	1	PERINDOPRIL TERT-BUTYL/INDAPAMIDE GLEN T 4/1.	2017-02-01	2017-01-02	1
46742489	1	1960	R05DA07	2	ROTER NOSCAPECT DRAGEE 15MG	2017-05-01	1-19-2017	2
46742489	1	1960	R05DA04	2	CODEINEFOSFAAT RP TABLET 20MG	2017-06-01	2017-11-01	3
46742489	1	1960	C09BA04	1	PERINDOPRIL TERT-BUTYL/INDAPAMIDE SDZ TAB 4/1	2017-10-03	2017-08-06	4
46813046	2	1917	R05CA10	2	VERZACHTENDE HOESTSIROOP SAN	2016-04-11	11-18-2016	1
46813046	2	1917	C09BA02	1	ENALAPRIL/HYDROCHLOORTHIAZIDE SANDOZ TAB 20/1	2016-01-12	1-30-2017	2
47010923	1	1944	R05CB01	2	FLUIMUCIL TABLET 600MG	2017-04-05	2017-02-08	1
47010923	1	1944	C09AA03	1	LISINOPRIL ACTAVIS TABLET 5MG	8-16-2017	8-29-2017	2
47010923	1	1944	C09AA03	1	LISINOPRIL ACTAVIS TABLET 5MG	8-29-2017	2017-12-09	3
47010923	1	1944	R05CB01	2	FLUIMUCIL TABLET 600MG	2017-05-09	2017-05-10	4
47010923	1	1944	C09AA03	1	LISINOPRIL ACTAVIS TABLET 5MG	2017-12-09	9-25-2017	5
47010923	1	1944	C09AA03	1	LISINOPRIL ACTAVIS TABLET 5MG	9-25-2017	9-26-2017	6
47010923	1	1944	C09AA03	1	LISINOPRIL ACTAVIS TABLET 5MG	9-26-2017	2017-09-10	7
47010923	1	1944	C09AA03	1	LISINOPRIL ACTAVIS TABLET 5MG	2017-10-10	10-23-2017	8
47010923	1	1944	C09AA03	1	LISINOPRIL ACTAVIS TABLET 5MG	11-21-2017	2017-04-12	9
47010923	1	1944	C09AA03	1	LISINOPRIL ACTAVIS TABLET 5MG	2017-05-12	12-18-2017	10
47010923	1	1944	C09AA03	1	LISINOPRIL ACTAVIS TABLET 5MG	12-14-2017	3-14-2018	11
47010923	1	1944	C09AA03	1	LISINOPRIL ACTAVIS TABLET 5MG	12-19-2017	2018-01-01	12
47010923	1	1944	C09AA03	1	LISINOPRIL ACTAVIS TABLET 5MG	2018-02-01	1-15-2018	13
47010923	1	1944	C09AA03	1	LISINOPRIL ACTAVIS TABLET 5MG	1-16-2018	1-29-2018	14
47010923	1	1944	C09AA03	1	LISINOPRIL ACTAVIS TABLET 5MG	1-30-2018	2018-12-02	15
47010923	1	1944	C09AA03	1	LISINOPRIL ACTAVIS TABLET 5MG	2-13-2018	2-26-2018	16
47010923	1	1944	R05CA10	2	BRONCHOSTOP HOESTDRANK TIJM+HEEMSTWORTELEXTRA	3-19-2020	6-17-2020	17
47594171	2	1940	C09AA02	1	ENALAPRIL MALEAAT SANDOZ TABLET 10MG	2017-11-01	2017-11-04	1
47594171	2	1940	R05DA04	2	CODEINEFOSFAAT TEVA TABLET 10MG	2017-06-02	2-13-2017	2
47594171	2	1940	C09AA02	1	ENALAPRIL MALEAAT SANDOZ TABLET 10MG	2017-05-05	2017-03-08	3
47594171	2	1940	C09AA02	1	ENALAPRIL MALEAAT SANDOZ TABLET 10MG	2017-07-08	2017-05-11	4
47594171	2	1940	C09AA02	1	ENALAPRIL MALEAAT SANDOZ TABLET 10MG	10-27-2017	1-25-2018	5
47594171	2	1940	C09AA02	1	ENALAPRIL MALEAAT SANDOZ TABLET 10MG	1-29-2018	4-29-2018	6
47594171	2	1940	C09AA02	1	ENALAPRIL MALEAAT SANDOZ TABLET 10MG	3-27-2018	6-25-2018	7
47594171	2	1940	C09AA02	1	ENALAPRIL MALEAAT SANDOZ TABLET 10MG	2018-08-08	2018-06-11	8
47594171	2	1940	C09AA02	1	ENALAPRIL MALEAAT SANDOZ TABLET 10MG	10-31-2018	1-29-2019	9
47594171	2	1940	C09AA02	1	ENALAPRIL MALEAAT SANDOZ TABLET 10MG	1-29-2019	4-29-2019	10
47594171	2	1940	C09AA02	1	ENALAPRIL MALEAAT SANDOZ TABLET 10MG	4-23-2019	7-22-2019	11
47594171	2	1940	R05CB01	2	ACETYLCYSTEINE SAM BRUISTABLET 600MG	12-22-2020	2021-01-01	12
48147305	1	1948	C09AA03	1	LISINOPRIL ACCORD TABLET 20MG	6-19-2017	9-19-2017	1
48147305	1	1948	C09AA03	1	LISINOPRIL ACCORD TABLET 20MG	8-24-2017	11-18-2017	2
48147305	1	1948	R05DA04	2	CODEINEFOSFAAT TEVA TABLET 10MG	2017-04-10	10-19-2017	3
48304613	2	1942	R05CB01	2	ACETYLCYSTEINE TEVA BRUISTABLET 600MG	11-22-2017	11-29-2017	1
48304613	2	1942	R05CA10	2	VERZACHTENDE HOESTSIROOP SAN	11-22-2017	2-20-2018	2
48304613	2	1942	C09AA03	1	LISINOPRIL AUROBINDO TABLET 10MG	2018-09-01	1-23-2018	3
48304613	2	1942	C09AA03	1	LISINOPRIL AUROBINDO TABLET 20MG	1-22-2018	2-21-2018	4
48304613	2	1942	R05CB02	2	BROOMHEXINE HCL SAM DRANK 1.6MG/ML	3-19-2019	6-17-2019	5
48304613	2	1942	R05DA04	2	CODEINEFOSFAAT TEVA TABLET 10MG	3-25-2019	2019-09-04	6
48304613	2	1942	R05CB02	2	BROOMHEXINE HCL SAM DRANK 1.6MG/ML	2020-10-01	2020-09-04	7
48304613	2	1942	R05DA04	2	CODEINEFOSFAAT EXPHARMA TABLET 10MG	1-20-2020	4-19-2020	8
48349211	1	1944	C09AA03	1	LISINOPRIL SANDOZ TABLET 5MG	2018-02-03	3-17-2018	1
48349211	1	1944	C09AA03	1	LISINOPRIL SANDOZ TABLET 5MG	3-14-2018	4-13-2018	2
48349211	1	1944	C09AA03	1	LISINOPRIL SANDOZ TABLET 5MG	2018-10-04	2018-09-07	3
48349211	1	1944	C09AA03	1	LISINOPRIL SANDOZ TABLET 5MG	2018-03-07	2018-01-10	4
48349211	1	1944	C09AA03	1	LISINOPRIL SANDOZ TABLET 5MG	2018-06-09	2018-05-12	5
48349211	1	1944	R05DA04	2	CODEINEFOSFAAT TEVA TABLET 10MG	2018-11-12	12-16-2018	6
48585353	1	1945	C09AA02	1	ENALAPRIL MALEAAT SANDOZ TABLET 20MG	2017-12-06	2017-10-09	1
48585353	1	1945	C09AA02	1	ENALAPRIL MALEAAT SANDOZ TABLET 20MG	8-17-2017	11-13-2017	2
48585353	1	1945	C09AA02	1	ENALAPRIL MALEAAT SANDOZ TABLET 20MG	10-17-2017	2018-11-02	3
48585353	1	1945	C09AA02	1	ENALAPRIL MALEAAT SANDOZ TABLET 20MG	1-16-2018	2018-12-05	4
48585353	1	1945	C09AA02	1	ENALAPRIL MALEAAT SANDOZ TABLET 20MG	4-17-2018	2018-10-08	5
48585353	1	1945	C09AA02	1	ENALAPRIL MALEAAT MYLAN TABLET 20MG	2018-06-06	6-28-2018	6
48585353	1	1945	R05DA04	2	CODEINEFOSFAAT TEVA TABLET 10MG	2018-06-06	6-28-2018	7
48585353	1	1945	C09AA02	1	ENALAPRIL MALEAAT MYLAN TABLET 20MG	6-20-2018	2018-12-07	8
48585353	1	1945	R05DA04	2	CODEINEFOSFAAT TEVA TABLET 10MG	6-20-2018	2018-12-07	9
48585353	1	1945	R05DA04	2	CODEINEFOSFAAT TEVA TABLET 10MG	2018-04-07	7-26-2018	10
48585353	1	1945	C09AA02	1	ENALAPRIL MALEAAT MYLAN TABLET 20MG	2018-04-07	7-26-2018	11
48585353	1	1945	C09AA02	1	ENALAPRIL MALEAAT SANDOZ TABLET 20MG	2018-11-07	2018-08-11	12
48585353	1	1945	C09AA02	1	ENALAPRIL MALEAAT MYLAN TABLET 20MG	7-18-2018	2018-09-08	13
48585353	1	1945	R05DA04	2	CODEINEFOSFAAT TEVA TABLET 10MG	7-18-2018	2018-09-08	14
48585353	1	1945	R05DA04	2	CODEINEFOSFAAT TEVA TABLET 10MG	2018-01-08	8-23-2018	15
48585353	1	1945	C09AA02	1	ENALAPRIL MALEAAT MYLAN TABLET 20MG	2018-01-08	8-23-2018	16
48585353	1	1945	C09AA02	1	ENALAPRIL MALEAAT MYLAN TABLET 20MG	8-15-2018	2018-06-09	17
48585353	1	1945	R05DA04	2	CODEINEFOSFAAT TEVA TABLET 10MG	8-15-2018	2018-06-09	18
48585353	1	1945	C09AA02	1	ENALAPRIL MALEAAT MYLAN TABLET 20MG	8-29-2018	9-20-2018	19
48585353	1	1945	R05DA04	2	CODEINEFOSFAAT TEVA TABLET 10MG	8-29-2018	9-20-2018	20
48585353	1	1945	C09AA02	1	ENALAPRIL MALEAAT MYLAN TABLET 20MG	2018-12-09	2018-04-10	21
48585353	1	1945	R05DA04	2	CODEINEFOSFAAT TEVA TABLET 10MG	2018-12-09	2018-04-10	22
48585353	1	1945	C09AA02	1	ENALAPRIL MALEAAT MYLAN TABLET 20MG	9-26-2018	10-18-2018	23
48585353	1	1945	R05DA04	2	CODEINEFOSFAAT TEVA TABLET 10MG	9-26-2018	10-18-2018	24
48585353	1	1945	R05DA04	2	CODEINEFOSFAAT TEVA TABLET 10MG	2018-10-10	2018-01-11	25
48585353	1	1945	C09AA02	1	ENALAPRIL MALEAAT MYLAN TABLET 20MG	2018-10-10	2018-01-11	26
48585353	1	1945	C09AA02	1	ENALAPRIL MALEAAT MYLAN TABLET 20MG	10-24-2018	11-15-2018	27
48585353	1	1945	R05DA04	2	CODEINEFOSFAAT TEVA TABLET 10MG	10-24-2018	11-15-2018	28
48585353	1	1945	C09AA02	1	ENALAPRIL MALEAAT MYLAN TABLET 20MG	2018-07-11	11-29-2018	29
48585353	1	1945	R05DA04	2	CODEINEFOSFAAT TEVA TABLET 10MG	2018-07-11	11-29-2018	30
48585353	1	1945	R05DA04	2	CODEINEFOSFAAT TEVA TABLET 10MG	11-21-2018	12-13-2018	31
48585353	1	1945	C09AA02	1	ENALAPRIL MALEAAT MYLAN TABLET 20MG	11-21-2018	12-13-2018	32
48585353	1	1945	C09AA02	1	ENALAPRIL MALEAAT MYLAN TABLET 20MG	2018-05-12	12-27-2018	33
48585353	1	1945	R05DA04	2	CODEINEFOSFAAT TEVA TABLET 10MG	2018-05-12	12-27-2018	34
48585353	1	1945	C09AA02	1	ENALAPRIL MALEAAT MYLAN TABLET 20MG	12-17-2018	2019-10-01	35
48585353	1	1945	R05DA04	2	CODEINEFOSFAAT TEVA TABLET 10MG	12-17-2018	2019-10-01	36
48585353	1	1945	C09AA02	1	ENALAPRIL MALEAAT MYLAN TABLET 20MG	2019-02-01	1-24-2019	37
48585353	1	1945	R05DA04	2	CODEINEFOSFAAT TEVA TABLET 10MG	2019-02-01	1-24-2019	38
48585353	1	1945	R05DA04	2	CODEINEFOSFAAT TEVA TABLET 10MG	1-16-2019	2019-07-02	39
48585353	1	1945	C09AA02	1	ENALAPRIL MALEAAT MYLAN TABLET 20MG	1-16-2019	2019-07-02	40
48585353	1	1945	C09AA02	1	ENALAPRIL MALEAAT MYLAN TABLET 20MG	1-30-2019	2-21-2019	41
48585353	1	1945	R05DA04	2	CODEINEFOSFAAT TEVA TABLET 10MG	1-30-2019	2-21-2019	42
48585353	1	1945	R05DA04	2	CODEINEFOSFAAT TEVA TABLET 10MG	2-13-2019	2019-07-03	43
48585353	1	1945	C09AA02	1	ENALAPRIL MALEAAT MYLAN TABLET 20MG	2-13-2019	2019-07-03	44
48585353	1	1945	C09AA02	1	ENALAPRIL MALEAAT MYLAN TABLET 20MG	2-27-2019	3-21-2019	45
48585353	1	1945	R05DA04	2	CODEINEFOSFAAT TEVA TABLET 10MG	2-27-2019	3-21-2019	46
48585353	1	1945	C09AA02	1	ENALAPRIL MALEAAT MYLAN TABLET 20MG	3-13-2019	2019-04-04	47
48585353	1	1945	R05DA04	2	CODEINEFOSFAAT TEVA TABLET 10MG	3-13-2019	2019-04-04	48
48585353	1	1945	C09AA02	1	ENALAPRIL MALEAAT MYLAN TABLET 20MG	3-27-2019	4-18-2019	49
48585353	1	1945	R05DA04	2	CODEINEFOSFAAT TEVA TABLET 10MG	3-27-2019	4-18-2019	50
48585353	1	1945	R05DA04	2	CODEINEFOSFAAT TEVA TABLET 10MG	2019-10-04	2019-02-05	51
48585353	1	1945	C09AA02	1	ENALAPRIL MALEAAT MYLAN TABLET 20MG	2019-10-04	2019-02-05	52
48585353	1	1945	C09AA02	1	ENALAPRIL MALEAAT MYLAN TABLET 20MG	4-24-2019	5-16-2019	53
48585353	1	1945	R05DA04	2	CODEINEFOSFAAT TEVA TABLET 10MG	4-24-2019	5-16-2019	54
48585353	1	1945	C09AA02	1	ENALAPRIL MALEAAT MYLAN TABLET 20MG	2019-08-05	5-30-2019	55
48585353	1	1945	R05DA04	2	CODEINEFOSFAAT TEVA TABLET 10MG	2019-08-05	5-30-2019	56
48585353	1	1945	C09AA02	1	ENALAPRIL MALEAAT MYLAN TABLET 20MG	5-22-2019	6-13-2019	57
48585353	1	1945	R05DA04	2	CODEINEFOSFAAT TEVA TABLET 10MG	5-22-2019	6-13-2019	58
48585353	1	1945	C09AA02	1	ENALAPRIL MALEAAT MYLAN TABLET 20MG	2019-04-06	6-27-2019	59
48585353	1	1945	R05DA04	2	CODEINEFOSFAAT TEVA TABLET 10MG	2019-04-06	6-27-2019	60
48585353	1	1945	R05DA04	2	CODEINEFOSFAAT TEVA TABLET 10MG	6-19-2019	2019-11-07	61
48585353	1	1945	C09AA02	1	ENALAPRIL MALEAAT MYLAN TABLET 20MG	6-19-2019	2019-11-07	62
48585353	1	1945	C09AA02	1	ENALAPRIL MALEAAT MYLAN TABLET 20MG	2019-03-07	7-25-2019	63
48585353	1	1945	R05DA04	2	CODEINEFOSFAAT TEVA TABLET 10MG	2019-03-07	7-25-2019	64
48585353	1	1945	C09AA02	1	ENALAPRIL MALEAAT MYLAN TABLET 20MG	7-17-2019	2019-08-08	65
48585353	1	1945	R05DA04	2	CODEINEFOSFAAT TEVA TABLET 10MG	7-17-2019	2019-08-08	66
48585353	1	1945	C09AA02	1	ENALAPRIL MALEAAT MYLAN TABLET 20MG	7-31-2019	8-22-2019	67
48585353	1	1945	R05DA04	2	CODEINEFOSFAAT TEVA TABLET 10MG	7-31-2019	8-22-2019	68
48585353	1	1945	R05DA04	2	CODEINEFOSFAAT TEVA TABLET 10MG	8-14-2019	2019-05-09	69
48585353	1	1945	C09AA02	1	ENALAPRIL MALEAAT MYLAN TABLET 20MG	8-14-2019	2019-05-09	70
48585353	1	1945	C09AA02	1	ENALAPRIL MALEAAT MYLAN TABLET 20MG	8-28-2019	9-19-2019	71
48585353	1	1945	R05DA04	2	CODEINEFOSFAAT TEVA TABLET 10MG	8-28-2019	9-19-2019	72
48585353	1	1945	C09AA02	1	ENALAPRIL MALEAAT MYLAN TABLET 20MG	2019-11-09	2019-03-10	73
48585353	1	1945	R05DA04	2	CODEINEFOSFAAT TEVA TABLET 10MG	2019-11-09	2019-03-10	74
48585353	1	1945	R05DA04	2	CODEINEFOSFAAT TEVA TABLET 10MG	9-25-2019	10-17-2019	75
48585353	1	1945	C09AA02	1	ENALAPRIL MALEAAT MYLAN TABLET 20MG	9-25-2019	10-17-2019	76
48585353	1	1945	C09AA02	1	ENALAPRIL MALEAAT MYLAN TABLET 20MG	2019-09-10	10-31-2019	77
48585353	1	1945	R05DA04	2	CODEINEFOSFAAT TEVA TABLET 10MG	2019-09-10	10-31-2019	78
48585353	1	1945	R05DA04	2	CODEINEFOSFAAT TEVA TABLET 10MG	10-23-2019	11-14-2019	79
48585353	1	1945	C09AA02	1	ENALAPRIL MALEAAT MYLAN TABLET 20MG	10-23-2019	11-14-2019	80
48585353	1	1945	C09AA02	1	ENALAPRIL MALEAAT MYLAN TABLET 20MG	2019-06-11	11-28-2019	81
48585353	1	1945	R05DA04	2	CODEINEFOSFAAT TEVA TABLET 10MG	2019-06-11	11-28-2019	82
48585353	1	1945	C09AA02	1	ENALAPRIL MALEAAT MYLAN TABLET 20MG	11-20-2019	2019-12-12	83
48585353	1	1945	R05DA04	2	CODEINEFOSFAAT TEVA TABLET 10MG	11-20-2019	2019-12-12	84
48585353	1	1945	C09AA02	1	ENALAPRIL MALEAAT MYLAN TABLET 20MG	2019-04-12	12-26-2019	85
48585353	1	1945	R05DA04	2	CODEINEFOSFAAT TEVA TABLET 10MG	2019-04-12	12-26-2019	86
48585353	1	1945	C09AA02	1	ENALAPRIL MALEAAT MYLAN TABLET 20MG	12-17-2019	2020-09-01	87
48585353	1	1945	R05DA04	2	CODEINEFOSFAAT TEVA TABLET 10MG	12-17-2019	2020-09-01	88
48585353	1	1945	R05DA04	2	CODEINEFOSFAAT TEVA TABLET 10MG	12-30-2019	1-23-2020	89
48585353	1	1945	C09AA02	1	ENALAPRIL MALEAAT MYLAN TABLET 20MG	12-30-2019	1-23-2020	90
48585353	1	1945	C09AA02	1	ENALAPRIL MALEAAT MYLAN TABLET 20MG	1-15-2020	2020-06-02	91
48585353	1	1945	R05DA04	2	CODEINEFOSFAAT TEVA TABLET 10MG	1-15-2020	2020-06-02	92
48585353	1	1945	R05DA04	2	CODEINEFOSFAAT TEVA TABLET 10MG	1-29-2020	2-20-2020	93
48585353	1	1945	C09AA02	1	ENALAPRIL MALEAAT MYLAN TABLET 20MG	1-29-2020	2-20-2020	94
48585353	1	1945	C09AA02	1	ENALAPRIL MALEAAT MYLAN TABLET 20MG	2020-11-02	2020-05-03	95
48585353	1	1945	R05DA04	2	CODEINEFOSFAAT TEVA TABLET 10MG	2020-11-02	2020-05-03	96
48585353	1	1945	R05DA04	2	CODEINEFOSFAAT TEVA TABLET 10MG	2-26-2020	2020-08-04	97
48585353	1	1945	C09AA02	1	ENALAPRIL MALEAAT MYLAN TABLET 20MG	2-26-2020	2020-08-04	98
48585353	1	1945	C09AA02	1	ENALAPRIL MALEAAT MYLAN TABLET 20MG	2020-11-03	3-26-2020	99
48585353	1	1945	R05DA04	2	CODEINEFOSFAAT TEVA TABLET 10MG	2020-11-03	3-26-2020	100
48585353	1	1945	R05DA04	2	CODEINEFOSFAAT TEVA TABLET 10MG	3-17-2020	2020-02-04	101
48585353	1	1945	C09AA02	1	ENALAPRIL MALEAAT MYLAN TABLET 20MG	3-17-2020	2020-02-04	102
48585353	1	1945	C09AA02	1	ENALAPRIL MALEAAT MYLAN TABLET 20MG	3-25-2020	4-16-2020	103
48585353	1	1945	R05DA04	2	CODEINEFOSFAAT TEVA TABLET 10MG	3-25-2020	4-16-2020	104
48585353	1	1945	R05DA04	2	CODEINEFOSFAAT TEVA TABLET 10MG	2020-07-04	4-30-2020	105
48585353	1	1945	C09AA02	1	ENALAPRIL MALEAAT MYLAN TABLET 20MG	2020-07-04	4-30-2020	106
48585353	1	1945	C09AA02	1	ENALAPRIL MALEAAT MYLAN TABLET 20MG	4-21-2020	5-14-2020	107
48585353	1	1945	R05DA04	2	CODEINEFOSFAAT TEVA TABLET 10MG	4-21-2020	5-14-2020	108
48585353	1	1945	R05DA04	2	CODEINEFOSFAAT TEVA TABLET 10MG	2020-06-05	5-28-2020	109
48585353	1	1945	C09AA02	1	ENALAPRIL MALEAAT MYLAN TABLET 20MG	2020-06-05	5-28-2020	110
48585353	1	1945	C09AA02	1	ENALAPRIL MALEAAT MYLAN TABLET 20MG	5-19-2020	2020-11-06	111
48585353	1	1945	R05DA04	2	CODEINEFOSFAAT TEVA TABLET 10MG	5-19-2020	2020-11-06	112
48585353	1	1945	R05DA04	2	CODEINEFOSFAAT TEVA TABLET 10MG	2020-03-06	6-25-2020	113
48585353	1	1945	C09AA02	1	ENALAPRIL MALEAAT MYLAN TABLET 20MG	2020-03-06	6-25-2020	114
48585353	1	1945	C09AA02	1	ENALAPRIL MALEAAT MYLAN TABLET 20MG	6-17-2020	2020-09-07	115
48585353	1	1945	R05DA04	2	CODEINEFOSFAAT TEVA TABLET 10MG	6-17-2020	2020-09-07	116
48585353	1	1945	R05DA04	2	CODEINEFOSFAAT TEVA TABLET 10MG	6-30-2020	7-23-2020	117
48585353	1	1945	C09AA02	1	ENALAPRIL MALEAAT MYLAN TABLET 20MG	6-30-2020	7-23-2020	118
48585353	1	1945	R05DA04	2	CODEINEFOSFAAT TEVA TABLET 10MG	7-15-2020	2020-06-08	119
48585353	1	1945	C09AA02	1	ENALAPRIL MALEAAT MYLAN TABLET 20MG	7-15-2020	2020-06-08	120
48585353	1	1945	C09AA02	1	ENALAPRIL MALEAAT MYLAN TABLET 20MG	7-29-2020	8-13-2020	121
48585353	1	1945	C09AA02	1	ENALAPRIL MALEAAT MYLAN TABLET 20MG	7-29-2020	8-20-2020	122
48585353	1	1945	R05DA04	2	CODEINEFOSFAAT TEVA TABLET 10MG	7-29-2020	8-13-2020	123
48585353	1	1945	R05DA04	2	CODEINEFOSFAAT TEVA TABLET 10MG	7-29-2020	8-20-2020	124
48585353	1	1945	C09AA02	1	ENALAPRIL MALEAAT MYLAN TABLET 20MG	2020-12-08	2020-03-09	125
48585353	1	1945	R05DA04	2	CODEINEFOSFAAT TEVA TABLET 10MG	2020-12-08	2020-03-09	126
48585353	1	1945	R05DA04	2	CODEINEFOSFAAT TEVA TABLET 10MG	8-26-2020	9-17-2020	127
48585353	1	1945	C09AA02	1	ENALAPRIL MALEAAT MYLAN TABLET 20MG	8-26-2020	9-17-2020	128
48585353	1	1945	C09AA02	1	ENALAPRIL MALEAAT MYLAN TABLET 20MG	2020-09-09	2020-01-10	129
48585353	1	1945	R05DA04	2	CODEINEFOSFAAT TEVA TABLET 10MG	2020-09-09	2020-01-10	130
48585353	1	1945	R05DA04	2	CODEINEFOSFAAT TEVA TABLET 10MG	9-23-2020	10-15-2020	131
48585353	1	1945	C09AA02	1	ENALAPRIL MALEAAT MYLAN TABLET 20MG	9-23-2020	10-15-2020	132
48585353	1	1945	C09AA02	1	ENALAPRIL MALEAAT MYLAN TABLET 20MG	2020-06-10	10-29-2020	133
48585353	1	1945	R05DA04	2	CODEINEFOSFAAT TEVA TABLET 10MG	2020-06-10	10-29-2020	134
48585353	1	1945	R05DA04	2	CODEINEFOSFAAT TEVA TABLET 10MG	10-21-2020	2020-12-11	135
48585353	1	1945	C09AA02	1	ENALAPRIL MALEAAT MYLAN TABLET 20MG	10-21-2020	2020-12-11	136
48585353	1	1945	R05DA04	2	CODEINEFOSFAAT TEVA TABLET 10MG	2020-03-11	11-26-2020	137
48585353	1	1945	C09AA02	1	ENALAPRIL MALEAAT MYLAN TABLET 20MG	2020-03-11	11-26-2020	138
48585353	1	1945	C09AA02	1	ENALAPRIL MALEAAT MYLAN TABLET 20MG	11-18-2020	2020-10-12	139
48585353	1	1945	R05DA04	2	CODEINEFOSFAAT TEVA TABLET 10MG	11-18-2020	2020-10-12	140
48585353	1	1945	C09AA02	1	ENALAPRIL MALEAAT MYLAN TABLET 20MG	2020-02-12	12-24-2020	141
48585353	1	1945	R05DA04	2	CODEINEFOSFAAT TEVA TABLET 10MG	2020-02-12	12-24-2020	142
48585353	1	1945	R05DA04	2	CODEINEFOSFAAT TEVA TABLET 10MG	12-15-2020	1-14-2021	143
48585353	1	1945	C09AA02	1	ENALAPRIL MALEAAT MYLAN TABLET 20MG	12-15-2020	1-14-2021	144
48654218	1	1941	C09AA04	1	PERINDOPRIL TERT-BUTYLAMINE GLENMARK TABLET 4	2-23-2017	5-24-2017	1
48654218	1	1941	C09AA04	1	PERINDOPRIL TERT-BUTYLAMINE GLENMARK TABLET 4	5-23-2017	8-21-2017	2
48654218	1	1941	C09AA04	1	PERINDOPRIL TERT-BUTYLAMINE GLENMARK TABLET 4	2017-01-09	11-30-2017	3
48654218	1	1941	R05CB01	2	ACETYLCYSTEINE TEVA BRUISTABLET 600MG	2017-01-09	9-15-2017	4
48654218	1	1941	C09AA04	1	PERINDOPRIL TERT-BUTYLAMINE GLENMARK TABLET 4	11-27-2017	2018-11-01	5
48654218	1	1941	C09AA04	1	PERINDOPRIL TERT-BUTYLAMINE APOTEX TABLET 4MG	2018-11-01	2-25-2018	6
48654218	1	1941	C09AA04	1	PERINDOPRIL TERT-BUTYLAMINE GLENMARK TABLET 4	2-26-2018	4-27-2018	7
50085278	2	1950	C09BA03	1	LISINOPRIL/HYDROCHLOORTH CF TABLET 20/12.5MG	7-14-2017	2017-12-10	1
50085278	2	1950	C09BA03	1	LISINOPRIL/HYDROCHLOORTH CF TABLET 20/12.5MG	9-19-2017	2018-10-01	2
50085278	2	1950	C09BA03	1	LISINOPRIL/HYDROCHLOORTH CF TABLET 20/12.5MG	2017-12-12	2018-10-04	3
50085278	2	1950	C09BA03	1	LISINOPRIL/HYDROCHLOORTH SANDOZ TABLET 20/12.	3-20-2018	2018-08-08	4
50085278	2	1950	R05CB01	2	ACETYLCYSTEINE SANDOZ BRUISTABLET SKVR 600MG	2018-05-04	4-19-2018	5
50085278	2	1950	C09BA03	1	LISINOPRIL/HYDROCHLOORTH SANDOZ TABLET 20/12.	2018-11-06	2018-07-10	6
50085278	2	1950	R05CB01	2	ACETYLCYSTEINE SANDOZ BRUISTABLET SKVR 600MG	6-25-2018	2018-09-07	7
51524807	1	1960	C09AA03	1	LISINOPRIL TEVA TABLET 5MG	2018-06-02	2018-07-05	1
51524807	1	1960	R05DA04	2	CODEINEFOSFAAT TEVA TABLET 20MG	2-22-2018	2018-04-03	2
51673442	2	1968	C09AA02	1	ENALAPRIL MALEAAT AUROBINDO TABLET 5MG	2018-03-09	2018-03-10	1
51673442	2	1968	R05DA04	2	CODEINEFOSFAAT TEVA TABLET 10MG	2018-12-10	10-19-2018	2
51673442	2	1968	C09AA02	1	ENALAPRIL MALEAAT AUROBINDO TABLET 5MG	2019-10-01	2019-10-04	3
51673442	2	1968	C09AA02	1	ENALAPRIL MALEAAT TEVA TABLET 5MG	4-24-2019	7-23-2019	4
51673442	2	1968	C09AA02	1	ENALAPRIL MALEAAT AUROBINDO TABLET 5MG	2019-07-08	2019-05-11	5
51673442	2	1968	C09AA02	1	ENALAPRIL MALEAAT AUROBINDO TABLET 5MG	11-26-2019	2-24-2020	6
51673442	2	1968	R05DA04	2	CODEINEFOSFAAT EXPHARMA TABLET 10MG	1-28-2020	2020-04-02	7
51673442	2	1968	C09AA02	1	ENALAPRIL MALEAAT AUROBINDO TABLET 5MG	2020-09-03	2020-07-06	8
51673442	2	1968	C09AA02	1	ENALAPRIL MALEAAT TEVA TABLET 5MG	6-16-2020	9-14-2020	9
51673442	2	1968	C09AA02	1	ENALAPRIL MALEAAT AUROBINDO TABLET 5MG	6-16-2020	9-14-2020	10
51673442	2	1968	C09AA02	1	ENALAPRIL MALEAAT TEVA TABLET 5MG	2020-10-09	2020-09-12	11
51992192	2	1941	C09AA03	1	LISINOPRIL TEVA TABLET 20MG	10-16-2017	1-14-2018	1
51992192	2	1941	C09AA03	1	LISINOPRIL TEVA TABLET 20MG	1-30-2018	4-30-2018	2
51992192	2	1941	C09AA03	1	LISINOPRIL TEVA TABLET 20MG	4-23-2018	7-22-2018	3
51992192	2	1941	C09AA03	1	LISINOPRIL TEVA TABLET 20MG	2018-02-07	9-30-2018	4
51992192	2	1941	R05DA07	2	ROTER NOSCAPECT DRAGEE 15MG	2018-08-10	10-22-2018	5
51992192	2	1941	C09AA03	1	LISINOPRIL TEVA TABLET 20MG	2018-12-11	2019-10-02	6
51992192	2	1941	C09AA03	1	LISINOPRIL TEVA TABLET 20MG	1-16-2019	4-16-2019	7
51992192	2	1941	C09AA03	1	LISINOPRIL TEVA TABLET 30MG	1-16-2019	4-16-2019	8
51992192	2	1941	C09AA03	1	LISINOPRIL TEVA TABLET 20MG	2019-08-04	7-17-2019	9
51992192	2	1941	C09AA03	1	LISINOPRIL TEVA TABLET 20MG	2019-09-07	10-17-2019	10
51992192	2	1941	C09AA03	1	LISINOPRIL TEVA TABLET 30MG	2019-10-07	2019-08-10	11
51992192	2	1941	C09AA03	1	LISINOPRIL TEVA TABLET 10MG	2019-11-07	2019-09-10	12
51992192	2	1941	C09AA03	1	LISINOPRIL TEVA TABLET 30MG	2019-11-10	2020-09-01	13
51992192	2	1941	C09AA03	1	LISINOPRIL TEVA TABLET 30MG	2019-03-12	2020-02-03	14
51992192	2	1941	R05DA04	2	CODEINEFOSFAAT EXPHARMA TABLET 10MG	12-24-2019	2020-03-01	15
51992192	2	1941	C09AA03	1	LISINOPRIL AUROBINDO TABLET 30MG	2020-12-02	5-31-2020	16
51992192	2	1941	C09AA03	1	LISINOPRIL AUROBINDO TABLET 30MG	2020-03-04	7-30-2020	17
51992192	2	1941	C09AA03	1	LISINOPRIL AUROBINDO TABLET 30MG	2020-03-07	10-28-2020	18
51992192	2	1941	C09AA03	1	LISINOPRIL AUROBINDO TABLET 30MG	2020-02-10	1-26-2021	19
51992192	2	1941	C09AA03	1	LISINOPRIL AUROBINDO TABLET 30MG	12-21-2020	4-26-2021	20
52144946	2	1938	C09AA01	1	CAPTOPRIL ACCORD TABLET 12.5MG	10-24-2017	2017-02-11	1
52144946	2	1938	C09AA01	1	CAPTOPRIL ACCORD TABLET 12.5MG	2017-03-11	2017-09-11	2
52144946	2	1938	C09AA01	1	CAPTOPRIL ACCORD TABLET 12.5MG	2017-10-11	11-16-2017	3
52144946	2	1938	C09AA01	1	CAPTOPRIL ACCORD TABLET 12.5MG	11-17-2017	11-23-2017	4
52144946	2	1938	C09AA01	1	CAPTOPRIL ACCORD TABLET 12.5MG	11-24-2017	11-30-2017	5
52144946	2	1938	C09AA01	1	CAPTOPRIL ACCORD TABLET 12.5MG	2017-01-12	2017-07-12	6
52144946	2	1938	R05DA04	2	CODEINEFOSFAAT TEVA TABLET 10MG	2017-04-12	2017-08-12	7
52144946	2	1938	R05DA04	2	CODEINEFOSFAAT TEVA TABLET 10MG	2017-08-12	12-14-2017	8
52144946	2	1938	C09AA01	1	CAPTOPRIL ACCORD TABLET 12.5MG	2017-08-12	12-14-2017	9
52144946	2	1938	R05DA04	2	CODEINEFOSFAAT TEVA TABLET 10MG	2017-11-12	2018-11-03	10
52144946	2	1938	R05DA04	2	CODEINEFOSFAAT TEVA TABLET 10MG	2017-12-12	2018-12-03	11
52144946	2	1938	R05DA04	2	CODEINEFOSFAAT TEVA TABLET 10MG	12-15-2017	12-21-2017	12
52144946	2	1938	C09AA01	1	CAPTOPRIL ACCORD TABLET 12.5MG	12-15-2017	12-21-2017	13
52144946	2	1938	C09AA01	1	CAPTOPRIL ACCORD TABLET 12.5MG	12-20-2017	12-20-2017	14
52144946	2	1938	C09AA01	1	CAPTOPRIL ACCORD TABLET 12.5MG	12-22-2017	12-28-2017	15
52144946	2	1938	R05DA04	2	CODEINEFOSFAAT TEVA TABLET 10MG	12-22-2017	12-28-2017	16
52144946	2	1938	R05DA04	2	CODEINEFOSFAAT TEVA TABLET 10MG	12-29-2017	2018-04-01	17
52144946	2	1938	C09AA01	1	CAPTOPRIL ACCORD TABLET 12.5MG	12-29-2017	2018-04-01	18
52144946	2	1938	C09AA01	1	CAPTOPRIL ACCORD TABLET 12.5MG	2018-05-01	2018-11-01	19
52144946	2	1938	R05DA04	2	CODEINEFOSFAAT TEVA TABLET 10MG	2018-05-01	2018-11-01	20
52144946	2	1938	C09AA01	1	CAPTOPRIL ACCORD TABLET 12.5MG	2018-12-01	1-18-2018	21
52144946	2	1938	R05DA04	2	CODEINEFOSFAAT TEVA TABLET 10MG	2018-12-01	1-18-2018	22
52144946	2	1938	C09AA01	1	CAPTOPRIL ACCORD TABLET 12.5MG	1-19-2018	1-25-2018	23
52144946	2	1938	R05DA04	2	CODEINEFOSFAAT TEVA TABLET 10MG	1-19-2018	1-25-2018	24
52144946	2	1938	C09AA01	1	CAPTOPRIL ACCORD TABLET 12.5MG	1-26-2018	2018-01-02	25
52144946	2	1938	R05DA04	2	CODEINEFOSFAAT TEVA TABLET 10MG	1-26-2018	2018-01-02	26
52144946	2	1938	C09AA01	1	CAPTOPRIL ACCORD TABLET 12.5MG	2018-02-02	2018-08-02	27
52144946	2	1938	R05DA04	2	CODEINEFOSFAAT TEVA TABLET 10MG	2018-02-02	2018-08-02	28
52144946	2	1938	C09AA01	1	CAPTOPRIL ACCORD TABLET 12.5MG	2018-09-02	2-15-2018	29
52144946	2	1938	C09AA01	1	CAPTOPRIL ACCORD TABLET 12.5MG	2-16-2018	2-22-2018	30
52144946	2	1938	R05DA04	2	CODEINEFOSFAAT TEVA TABLET 10MG	2-19-2018	5-20-2018	31
52144946	2	1938	C09AA01	1	CAPTOPRIL ACCORD TABLET 12.5MG	2-23-2018	2018-01-03	32
52144946	2	1938	R05DA04	2	CODEINEFOSFAAT TEVA TABLET 10MG	2-28-2018	2018-02-03	33
52144946	2	1938	R05DA04	2	CODEINEFOSFAAT TEVA TABLET 10MG	2018-01-03	2018-08-03	34
52144946	2	1938	C09AA01	1	CAPTOPRIL ACCORD TABLET 12.5MG	2018-02-03	2018-08-03	35
52144946	2	1938	C09AA01	1	CAPTOPRIL ACCORD TABLET 12.5MG	2018-09-03	3-15-2018	36
52144946	2	1938	R05DA04	2	CODEINEFOSFAAT TEVA TABLET 10MG	2018-09-03	3-15-2018	37
52144946	2	1938	C09AA01	1	CAPTOPRIL ACCORD TABLET 12.5MG	3-16-2018	3-22-2018	38
52144946	2	1938	R05DA04	2	CODEINEFOSFAAT TEVA TABLET 10MG	3-16-2018	3-22-2018	39
52144946	2	1938	R05DA04	2	CODEINEFOSFAAT TEVA TABLET 10MG	3-23-2018	3-29-2018	40
52144946	2	1938	C09AA01	1	CAPTOPRIL ACCORD TABLET 12.5MG	3-23-2018	3-29-2018	41
52144946	2	1938	C09AA01	1	CAPTOPRIL ACCORD TABLET 12.5MG	3-30-2018	2018-05-04	42
52144946	2	1938	R05DA04	2	CODEINEFOSFAAT TEVA TABLET 10MG	3-30-2018	2018-05-04	43
52144946	2	1938	R05DA04	2	CODEINEFOSFAAT TEVA TABLET 10MG	2018-06-04	2018-12-04	44
52144946	2	1938	C09AA01	1	CAPTOPRIL ACCORD TABLET 12.5MG	2018-06-04	2018-12-04	45
52728401	2	1940	R05DA04	2	CODEINEFOSFAAT TEVA TABLET 20MG	12-13-2017	12-23-2017	1
52728401	2	1940	R05DA04	2	CODEINEFOSFAAT TEVA TABLET 20MG	2018-09-01	1-19-2018	2
52728401	2	1940	C09AA04	1	PERINDOPRIL TERT-BUTYLAMINE GLENMARK TABLET 8	3-26-2018	6-24-2018	3
52728401	2	1940	C09AA04	1	PERINDOPRIL TERT-BUTYLAMINE GLENMARK TABLET 8	6-27-2018	2018-12-09	4
52728401	2	1940	C09AA04	1	PERINDOPRIL TERT-BUTYLAMINE GLENMARK TABLET 8	8-29-2018	11-27-2018	5
52728401	2	1940	C09AA04	1	PERINDOPRIL TERT-BUTYLAMINE GLENMARK TABLET 8	9-26-2018	3-25-2019	6
52728401	2	1940	C09AA04	1	PERINDOPRIL TERT-BUTYLAMINE GLENMARK TABLET 8	11-23-2018	2-21-2019	7
52728401	2	1940	C09AA04	1	PERINDOPRIL TERT-BUTYLAMINE GLENMARK TABLET 8	2019-07-02	5-22-2019	8
52728401	2	1940	C09AA04	1	PERINDOPRIL TERT-BUTYLAMINE GLENMARK TABLET 8	2019-08-05	8-20-2019	9
52728401	2	1940	C09AA04	1	PERINDOPRIL TERT-BUTYLAMINE GLENMARK TABLET 8	2019-02-08	11-18-2019	10
52728401	2	1940	C09AA04	1	PERINDOPRIL TERT-BUTYLAMINE GLENMARK TABLET 8	10-31-2019	2-16-2020	11
52728401	2	1940	C09AA04	1	PERINDOPRIL TERT-BUTYLAMINE GLENMARK TABLET 8	1-20-2020	5-16-2020	12
52728401	2	1940	C09AA04	1	PERINDOPRIL TERT-BUTYLAMINE GLENMARK TABLET 8	4-21-2020	8-14-2020	13
52728401	2	1940	C09AA04	1	PERINDOPRIL TERT-BUTYLAMINE GLENMARK TABLET 8	4-30-2020	8-14-2020	14
52728401	2	1940	C09AA04	1	PERINDOPRIL TERT-BUTYLAMINE GLENMARK TABLET 8	4-30-2020	8-24-2020	15
52728401	2	1940	C09AA04	1	PERINDOPRIL TERT-BUTYLAMINE GLENMARK TABLET 8	7-22-2020	2020-12-11	16
52728401	2	1940	C09AA04	1	PERINDOPRIL TERT-BUTYLAMINE GLENMARK TABLET 8	10-23-2020	2021-10-02	17
52885274		1969	R05DA04	2	CODEINEFOSFAAT TEVA TABLET 10MG	12-23-2017	2018-02-01	1
52885274		1969	C09BA04	1	PERINDOPRIL TERT-BUTYL/INDAPAMIDE SDZ TAB 4/1	8-30-2018	11-28-2018	2
54166952	1	1971	C09AA09	1	FOSINOPRILNATRIUM AUROBINDO TABLET 10MG	2018-03-04	4-17-2018	1
54166952	1	1971	C09AA09	1	FOSINOPRILNATRIUM AURO TABLET 20MG	2018-12-04	2018-12-05	2
54166952	1	1971	C09BA09	1	FOSINOPRIL/HYDROCHLOORTHIAZIDE ACT TABL 20/12	2018-08-05	5-23-2018	3
54166952	1	1971	C09BA09	1	FOSINOPRIL/HYDROCHLOORTHIAZIDE ACT TABL 20/12	5-24-2018	6-23-2018	4
54166952	1	1971	C09BA09	1	FOSINOPRIL/HYDROCHLOORTHIAZIDE ACT TABL 20/12	6-25-2018	7-25-2018	5
54166952	1	1971	C09BA09	1	FOSINOPRIL/HYDROCHLOORTHIAZIDE ACT TABL 20/12	7-19-2018	9-17-2018	6
54166952	1	1971	C09BA09	1	FOSINOPRIL/HYDROCHLOORTHIAZIDE ACT TABL 20/12	9-21-2018	10-21-2018	7
54166952	1	1971	C09AA09	1	FOSINOPRILNATRIUM AUROBINDO TABLET 20MG	2018-09-10	2018-08-11	8
54166952	1	1971	C09AA09	1	FOSINOPRILNATRIUM AUROBINDO TABLET 20MG	11-21-2018	2-19-2019	9
54166952	1	1971	C09BA09	1	FOSINOPRIL/HYDROCHLOORTHIAZIDE ACT TABL 20/12	2-19-2019	4-20-2019	10
54166952	1	1971	C09BA09	1	FOSINOPRIL/HYDROCHLOORTHIAZIDE ACT TABL 20/12	2019-01-05	7-30-2019	11
54166952	1	1971	C09BA09	1	FOSINOPRIL/HYDROCHLOORTHIAZIDE ACT TABL 20/12	7-18-2019	10-16-2019	12
54166952	1	1971	C09BA09	1	FOSINOPRIL/HYDROCHLOORTHIAZIDE ACT TABL 20/12	10-22-2019	1-20-2020	13
54166952	1	1971	C09BA09	1	FOSINOPRIL/HYDROCHLOORTHIAZIDE ACT TABL 20/12	1-31-2020	4-30-2020	14
54166952	1	1971	C09BA09	1	FOSINOPRIL/HYDROCHLOORTHIAZIDE ACT TABL 20/12	4-28-2020	7-27-2020	15
54166952	1	1971	C09BA09	1	FOSINOPRIL/HYDROCHLOORTHIAZIDE ACT TABL 20/12	7-14-2020	2020-12-10	16
54166952	1	1971	C09BA09	1	FOSINOPRIL/HYDROCHLOORTHIAZIDE ACT TABL 20/12	9-14-2020	12-13-2020	17
54166952	1	1971	C09BA09	1	FOSINOPRIL/HYDROCHLOORTHIAZIDE ACT TABL 20/12	2020-02-12	2021-02-03	18
54166952	1	1971	R05DA04	2	CODEINEFOSFAAT TEVA TABLET 10MG	12-15-2020	3-15-2021	19
54917609	1	1957	R05DA04	2	CODEINEFOSFAAT TEVA TABLET 10MG	2018-04-07	7-14-2018	1
54917609	1	1957	R05DA04	2	CODEINEFOSFAAT TEVA TABLET 10MG	7-26-2018	2018-05-08	2
54917609	1	1957	R05DA04	2	CODEINEFOSFAAT TEVA TABLET 10MG	9-17-2018	9-27-2018	3
54917609	1	1957	R05DA04	2	CODEINEFOSFAAT TEVA TABLET 10MG	10-15-2018	10-25-2018	4
54917609	1	1957	R05DA04	2	CODEINEFOSFAAT TEVA TABLET 10MG	2018-05-11	11-15-2018	5
54917609	1	1957	R05DA04	2	CODEINEFOSFAAT TEVA TABLET 10MG	11-25-2018	2018-05-12	6
54917609	1	1957	R05DA04	2	CODEINEFOSFAAT TEVA TABLET 10MG	2018-10-12	12-20-2018	7
54917609	1	1957	R05DA04	2	CODEINEFOSFAAT TEVA TABLET 10MG	12-28-2018	2019-07-01	8
54917609	1	1957	C09AA02	1	ENALAPRIL MALEAAT SANDOZ TABLET 5MG	2-19-2019	3-21-2019	9
54917609	1	1957	C09AA02	1	ENALAPRIL MALEAAT SANDOZ TABLET 10MG	2019-08-03	2019-06-06	10
54917609	1	1957	R05DA04	2	CODEINEFOSFAAT TEVA TABLET 10MG	2-17-2020	2-21-2020	11
54917609	1	1957	R05DA04	2	CODEINEFOSFAAT TEVA TABLET 10MG	2-20-2020	2-24-2020	12
54917609	1	1957	R05DA04	2	CODEINEFOSFAAT TEVA TABLET 10MG	2020-11-03	2020-03-04	13
54917609	1	1957	R05DA04	2	CODEINEFOSFAAT TEVA TABLET 10MG	4-16-2020	5-16-2020	14
54917609	1	1957	R05DA04	2	CODEINEFOSFAAT TEVA TABLET 10MG	2020-02-06	2020-02-07	15
54917609	1	1957	R05DA04	2	CODEINEFOSFAAT TEVA TABLET 10MG	6-25-2020	9-23-2020	16
54917609	1	1957	R05DA04	2	CODEINEFOSFAAT TEVA TABLET 10MG	9-14-2020	12-13-2020	17
54917609	1	1957	R05DA04	2	CODEINEFOSFAAT TEVA TABLET 10MG	12-23-2020	3-23-2021	18
55515365	2	1933	C09AA02	1	ENALAPRIL MALEAAT TEVA TABLET 20MG	11-15-2018	2-13-2019	1
55515365	2	1933	C09AA02	1	ENALAPRIL MALEAAT TEVA TABLET 20MG	2019-05-02	2019-06-05	2
55515365	2	1933	C09AA02	1	ENALAPRIL MALEAAT TEVA TABLET 20MG	5-17-2019	8-15-2019	3
55515365	2	1933	C09AA02	1	ENALAPRIL MALEAAT TEVA TABLET 20MG	7-24-2019	10-22-2019	4
55515365	2	1933	R05DA04	2	CODEINEFOSFAAT EXPHARMA TABLET 20MG	2019-07-11	2019-03-12	5
55515365	2	1933	R05DA04	2	CODEINEFOSFAAT TEVA TABLET 20MG	2019-08-11	2019-04-12	6
55515365	2	1933	C09AA02	1	ENALAPRIL MALEAAT TEVA TABLET 20MG	2019-08-11	2020-06-02	7
55830161	1	1946	R05CB01	2	ACETYLCYSTEINE MYLAN BRUISTABLET 600MG	3-23-2020	2020-02-04	1
55830161	1	1946	C09AA03	1	LISINOPRIL TEVA TABLET 10MG	3-24-2020	4-23-2020	2
55830161	1	1946	R05CB01	2	ACETYLCYSTEINE MYLAN BRUISTABLET 600MG	3-30-2020	2020-12-04	3
55830161	1	1946	C09AA03	1	LISINOPRIL TEVA TABLET 10MG	4-15-2020	5-23-2020	4
57039800	1	1939	C09AA04	1	PERINDOPRIL TERT-BUTYLAMINE TEVA TABLET 8MG	2018-07-11	11-15-2018	1
57039800	1	1939	R05CA10	2	HOESTDRANK FNA	11-29-2018	2018-07-12	2
58492916	2	1952	C09AA03	1	LISINOPRIL AUROBINDO TABLET 5MG	2019-04-04	4-18-2019	1
58492916	2	1952	C09AA03	1	LISINOPRIL AUROBINDO TABLET 10MG	2019-04-04	4-18-2019	2
58492916	2	1952	C09AA03	1	LISINOPRIL AUROBINDO TABLET 10MG	4-26-2019	2019-10-05	3
58492916	2	1952	C09AA03	1	LISINOPRIL AUROBINDO TABLET 10MG	2019-02-05	2019-01-06	4
58492916	2	1952	C09AA03	1	LISINOPRIL AUROBINDO TABLET 10MG	5-23-2019	7-22-2019	5
58492916	2	1952	C09AA03	1	LISINOPRIL AUROBINDO TABLET 10MG	2019-05-08	2019-04-10	6
58492916	2	1952	C09AA03	1	LISINOPRIL AUROBINDO TABLET 10MG	10-14-2019	12-13-2019	7
58492916	2	1952	R05DA04	2	CODEINEFOSFAAT EXPHARMA TABLET 20MG	11-29-2019	2019-03-12	8
58492916	2	1952	C09AA03	1	LISINOPRIL AUROBINDO TABLET 10MG	2019-05-12	3-14-2020	9
58492916	2	1952	C09AA03	1	LISINOPRIL AUROBINDO TABLET 10MG	2020-02-03	2020-10-06	10
58492916	2	1952	C09AA03	1	LISINOPRIL AUROBINDO TABLET 10MG	6-29-2020	2020-07-10	11
58492916	2	1952	C09AA03	1	LISINOPRIL AUROBINDO TABLET 10MG	9-23-2020	2021-01-01	12
58492916	2	1952	C09AA03	1	LISINOPRIL AUROBINDO TABLET 10MG	12-28-2020	2021-07-04	13
58758281	1	1949	C09AA03	1	LISINOPRIL AUROBINDO TABLET 10MG	5-16-2019	2019-06-06	1
58758281	1	1949	R05DA07	2	NOSCAPINE HCL SAN STROOP 1MG/ML	5-17-2019	5-31-2019	2
58758281	1	1949	R05DA07	2	ROTER NOSCAPECT DRAGEE 15MG	5-17-2019	5-31-2019	3
58758281	1	1949	C09AA03	1	LISINOPRIL AUROBINDO TABLET 10MG	2019-05-06	2019-05-07	4
58758281	1	1949	C09AA03	1	LISINOPRIL AUROBINDO TABLET 10MG	2019-05-07	2019-03-10	5
58758281	1	1949	C09AA03	1	LISINOPRIL AUROBINDO TABLET 10MG	2019-05-09	2019-04-12	6
58758281	1	1949	C09AA03	1	LISINOPRIL AUROBINDO TABLET 10MG	2019-05-12	2020-06-04	7
58758281	1	1949	C09AA03	1	LISINOPRIL AUROBINDO TABLET 10MG	3-19-2020	7-15-2020	8
58758281	1	1949	C09AA03	1	LISINOPRIL AUROBINDO TABLET 10MG	6-18-2020	10-13-2020	9
58758281	1	1949	C09AA03	1	LISINOPRIL AUROBINDO TABLET 10MG	9-17-2020	2021-11-01	10
58758281	1	1949	C09AA03	1	LISINOPRIL SANDOZ TABLET 10MG	12-23-2020	2021-11-04	11
59352170	2	1948	C09AA02	1	ENALAPRIL MALEAAT TEVA TABLET 10MG	3-13-2019	2019-11-06	1
59352170	2	1948	C09AA02	1	ENALAPRIL MALEAAT TEVA TABLET 10MG	3-26-2019	4-22-2019	2
59352170	2	1948	C09AA02	1	ENALAPRIL MALEAAT TEVA TABLET 10MG	2019-06-05	2019-04-08	3
59352170	2	1948	C09AA02	1	ENALAPRIL MALEAAT TEVA TABLET 10MG	5-28-2019	6-24-2019	4
59352170	2	1948	C09AA02	1	ENALAPRIL MALEAAT TEVA TABLET 10MG	2019-01-07	7-28-2019	5
59352170	2	1948	C09AA02	1	ENALAPRIL MALEAAT TEVA TABLET 10MG	2019-06-08	2019-02-09	6
59352170	2	1948	C09AA02	1	ENALAPRIL MALEAAT TEVA TABLET 10MG	2019-11-09	2019-08-10	7
59352170	2	1948	C09AA02	1	ENALAPRIL MALEAAT TEVA TABLET 10MG	10-23-2019	11-19-2019	8
59352170	2	1948	R05DA04	2	CODEINEFOSFAAT TEVA TABLET 20MG	10-25-2019	2019-06-11	9
59352170	2	1948	R05DA04	2	CODEINEFOSFAAT TEVA TABLET 20MG	2019-06-11	11-19-2019	10
59352170	2	1948	C09AA02	1	ENALAPRIL MALEAAT TEVA TABLET 10MG	2019-09-12	2020-05-01	11
59352170	2	1948	C09AA02	1	ENALAPRIL MALEAAT TEVA TABLET 10MG	2020-09-03	2020-05-04	12
59352170	2	1948	C09AA02	1	ENALAPRIL MALEAAT TEVA TABLET 10MG	4-29-2020	5-26-2020	13
59352170	2	1948	C09AA02	1	ENALAPRIL MALEAAT TEVA TABLET 10MG	6-25-2020	9-23-2020	14
59352170	2	1948	C09AA02	1	ENALAPRIL MALEAAT TEVA TABLET 10MG	2020-07-08	9-16-2020	15
59352170	2	1948	C09AA02	1	ENALAPRIL MALEAAT TEVA TABLET 10MG	2020-08-09	2020-05-10	16
59352170	2	1948	C09AA02	1	ENALAPRIL MALEAAT TEVA TABLET 10MG	2020-02-11	11-29-2020	17
59352170	2	1948	C09AA02	1	ENALAPRIL MALEAAT TEVA TABLET 10MG	2020-02-12	12-29-2020	18
59352170	2	1948	C09AA02	1	ENALAPRIL MALEAAT TEVA TABLET 10MG	12-24-2020	1-20-2021	19
59536784	1	1950	C09AA04	1	PERINDOPRIL TERT-BUTYLAMINE SANDOZ TABLET 8MG	4-23-2019	7-24-2019	1
59536784	1	1950	C09AA04	1	PERINDOPRIL TERT-BUTYLAMINE SANDOZ TABLET 8MG	2019-09-07	2019-09-10	2
59536784	1	1950	R05CB01	2	ACETYLCYSTEINE APOTEX BRUISTABLET SKVR 600MG	2019-12-07	7-26-2019	3
59536784	1	1950	C09AA04	1	PERINDOPRIL TERT-BUTYLAMINE SANDOZ TABLET 8MG	2019-10-10	2020-12-01	4
59676962	1	1963	R05CB01	2	ACETYLCYSTEINE APOTEX BRUISTABLET SKVR 600MG	4-17-2019	2019-07-05	1
59676962	1	1963	C09AA04	1	PERINDOPRIL TERT-BUTYLAMINE TEVA TABLET 2MG	5-13-2019	5-27-2019	2
59676962	1	1963	C09AA04	1	PERINDOPRIL TERT-BUTYLAMINE TEVA TABLET 2MG	5-22-2019	2019-10-06	3
59676962	1	1963	C09AA04	1	PERINDOPRIL TERT-BUTYLAMINE TEVA TABLET 2MG	2019-04-06	6-24-2019	4
59676962	1	1963	C09AA04	1	PERINDOPRIL TERT-BUTYLAMINE TEVA TABLET 2MG	6-19-2019	6-24-2019	5
64354478	1	1951	C09AA04	1	PERINDOPRIL TERT-BUTYLAMINE TEVA TABLET 2MG	2019-10-12	12-30-2019	1
64354478	1	1951	R05DA04	2	NATTERMAN BRONCHICUM EXTRA STERK STROOP	12-27-2019	12-30-2019	2
64354478	1	1951	C09AA04	1	PERINDOPRIL TERT-BUTYLAMINE TEVA TABLET 2MG	12-31-2019	1-13-2020	3
64354478	1	1951	C09AA04	1	PERINDOPRIL TERT-BUTYLAMINE TEVA TABLET 2MG	1-14-2020	1-27-2020	4
64354478	1	1951	C09AA04	1	PERINDOPRIL TERT-BUTYLAMINE TEVA TABLET 2MG	1-28-2020	2020-10-02	5
64354478	1	1951	C09AA04	1	PERINDOPRIL TERT-BUTYLAMINE TEVA TABLET 2MG	2020-11-02	2-24-2020	6
64354478	1	1951	C09AA04	1	PERINDOPRIL TERT-BUTYLAMINE TEVA TABLET 2MG	2-25-2020	2020-09-03	7
64354478	1	1951	C09AA04	1	PERINDOPRIL TERT-BUTYLAMINE TEVA TABLET 2MG	2020-10-03	3-23-2020	8
64354478	1	1951	C09AA04	1	PERINDOPRIL TERT-BUTYLAMINE TEVA TABLET 2MG	3-24-2020	2020-06-04	9
64354478	1	1951	C09AA04	1	PERINDOPRIL TERT-BUTYLAMINE TEVA TABLET 2MG	2020-07-04	4-20-2020	10
64354478	1	1951	C09AA04	1	PERINDOPRIL TERT-BUTYLAMINE TEVA TABLET 2MG	4-21-2020	2020-04-05	11
64354478	1	1951	C09AA04	1	PERINDOPRIL TERT-BUTYLAMINE SANDOZ TABLET 2MG	4-29-2020	4-30-2020	12
64354478	1	1951	C09AA04	1	PERINDOPRIL TERT-BUTYLAMINE TEVA TABLET 2MG	2020-05-05	5-18-2020	13
64354478	1	1951	C09AA04	1	PERINDOPRIL TERT-BUTYLAMINE TEVA TABLET 2MG	5-19-2020	2020-01-06	14
64354478	1	1951	C09AA04	1	PERINDOPRIL TERT-BUTYLAMINE TEVA TABLET 2MG	2020-02-06	6-15-2020	15
64354478	1	1951	C09AA04	1	PERINDOPRIL TERT-BUTYLAMINE TEVA TABLET 2MG	6-16-2020	6-29-2020	16
64354478	1	1951	C09AA04	1	PERINDOPRIL TERT-BUTYLAMINE TEVA TABLET 2MG	6-30-2020	7-13-2020	17
64354478	1	1951	C09AA04	1	PERINDOPRIL TERT-BUTYLAMINE TEVA TABLET 2MG	7-14-2020	7-27-2020	18
64354478	1	1951	C09AA04	1	PERINDOPRIL TERT-BUTYLAMINE TEVA TABLET 2MG	7-28-2020	2020-10-08	19
64354478	1	1951	C09AA04	1	PERINDOPRIL TERT-BUTYLAMINE TEVA TABLET 2MG	2020-11-08	8-24-2020	20
64354478	1	1951	C09AA04	1	PERINDOPRIL TERT-BUTYLAMINE TEVA TABLET 2MG	8-25-2020	2020-07-09	21
64354478	1	1951	C09AA04	1	PERINDOPRIL TERT-BUTYLAMINE TEVA TABLET 2MG	2020-08-09	9-21-2020	22
64354478	1	1951	C09AA04	1	PERINDOPRIL TERT-BUTYLAMINE TEVA TABLET 2MG	9-22-2020	2020-05-10	23
64354478	1	1951	C09AA04	1	PERINDOPRIL TERT-BUTYLAMINE TEVA TABLET 2MG	2020-06-10	10-19-2020	24
64354478	1	1951	C09AA04	1	PERINDOPRIL TERT-BUTYLAMINE TEVA TABLET 2MG	10-20-2020	2020-02-11	25
64354478	1	1951	C09AA04	1	PERINDOPRIL TERT-BUTYLAMINE TEVA TABLET 2MG	2020-03-11	11-16-2020	26
64354478	1	1951	C09AA04	1	PERINDOPRIL TERT-BUTYLAMINE TEVA TABLET 2MG	11-17-2020	11-30-2020	27
64354478	1	1951	C09AA04	1	PERINDOPRIL TERT-BUTYLAMINE TEVA TABLET 2MG	2020-01-12	12-14-2020	28
64354478	1	1951	C09AA04	1	PERINDOPRIL TERT-BUTYLAMINE TEVA TABLET 2MG	12-15-2020	12-28-2020	29
64354478	1	1951	C09AA04	1	PERINDOPRIL TERT-BUTYLAMINE TEVA TABLET 2MG	12-29-2020	2021-11-01	30
